# Supplementary material for: Gain‐of‐function p53 activates multiple signaling pathways to induce oncogenicity in lung cancer cells
Source: Mol Oncol. 2017 May 8;11(6):696–711. doi: 10.1002/1878-0261.12068 (PMC5467493; doi:10.1002/1878-0261.12068)
Supplement: Supplementary file 10 — Table S1. Complete list of genes that have p53 bound to the promoter. Table S2. The complete list of genes that are up‐regulated by p53‐R273H at least 3‐fold in comparison to control (stably transfected with vector alone). Table S3. The complete list of genes that are up‐regulated by p53‐R273H in comparison to control and are bound by 273H = DIRECT targets. Table S4. TCGA Table. Table S5. Identification of several example genes considered to be indirect targets of mutant p53. Table S6. The complete list of genes that are up‐regulated by p53‐R273H in comparison to control and are not bound by 273H = INDIRECT targets. Table S7. Functional importance of genes found in each functional category from Table 1. Table S8. Complete list of genes that have AcH3 bound to the promoter. Table S9. Direct targets of p53‐R273H, which have increased AcH3 histone on chromatin on their regulatory sequences, in H1299 cells expressing p53‐R273H compared to empty vector. Table S10. Genes in common between p53 and AcH3 ChIP‐seq. Table S11. Requirements of TFs for three direct target genes. Table S12. Primer sequences used. [file MOL2-11-696-s010.xlsx]

## Sheet: Supp. Table 1
Supplemental Table 1. Complete list of genes that have p53 bound to the promoter.
Name	R273H IgG	R273H p53	Fold change	P value	Source Sequence	Target Range	/note
AAGAB	-5.52356	4.13034	805.587 up	7.2e-05	NC_000015	67547074..67493366	alpha- and gamma-adaptin binding protein, Derived by automated computational analysis using gene prediction method: BestRefseq.
AAK1	-5.52356	3.4667	508.554 up	0.000768	NC_000002	69870977..69685127	AP2 associated kinase 1, Derived by automated computational analysis using gene prediction method: BestRefseq.
AAR2	-5.52356	3.41982	492.296 up	0.000479	NC_000020	34824447..34844853	AAR2 splicing factor homolog (S. cerevisiae), Derived by automated computational analysis using gene prediction method: BestRefseq.
AASDH	-5.52356	2.92007	348.165 up	0.000256	NC_000004	57253638..57204456	aminoadipate-semialdehyde dehydrogenase, Derived by automated computational analysis using gene prediction method: BestRefseq.
AATK	-5.52356	2.80016	320.398 up	0.000183	NC_000017	79139872..79091095	apoptosis-associated tyrosine kinase, Derived by automated computational analysis using gene prediction method: BestRefseq.
ABCB10	-5.52356	4.19246	841.036 up	0.00125	NC_000001	229694442..229652329	ATP-binding cassette, sub-family B (MDR/TAP), member 10; Derived by automated computational analysis using gene prediction method: BestRefseq.
ABCC10	-5.52356	3.53004	531.379 up	0.000454	NC_000006	43395292..43418163	ATP-binding cassette, sub-family C (CFTR/MRP), member 10; Derived by automated computational analysis using gene prediction method: BestRefseq.
ABCD2	-5.52356	3.04461	379.556 up	0.000276	NC_000012	40013843..39945022	ATP-binding cassette, sub-family D (ALD), member 2; Derived by automated computational analysis using gene prediction method: BestRefseq.
ABCD3	-5.52356	3.44746	501.819 up	0.000366	NC_000001	94883933..94984219	ATP-binding cassette, sub-family D (ALD), member 3; Derived by automated computational analysis using gene prediction method: BestRefseq.
ABL1	-5.52356	2.6171	282.217 up	0.0159	NC_000009	133589268..133763062	c-abl oncogene 1, non-receptor tyrosine kinase; Derived by automated computational analysis using gene prediction method: BestRefseq.
ABL2	-5.52356	4.09145	784.162 up	0.00101	NC_000001	179198819..179068462	v-abl Abelson murine leukemia viral oncogene homolog 2, Derived by automated computational analysis using gene prediction method: BestRefseq.
ABR	-5.52356	5.00356	1475.637 up	0.000554	NC_000017	1090616..906758	active BCR-related, Derived by automated computational analysis using gene prediction method: BestRefseq.
ACAD9	-5.52356	3.42968	495.671 up	0.000944	NC_000003	128598333..128631957	acyl-CoA dehydrogenase family, member 9; Derived by automated computational analysis using gene prediction method: BestRefseq.
ACAP1	-5.52356	4.68854	1186.174 up	4.18e-06	NC_000017	7239848..7254793	ArfGAP with coiled-coil, ankyrin repeat and PH domains 1; Derived by automated computational analysis using gene prediction method: BestRefseq.
ACBD4	-5.52356	4.32217	920.152 up	0.00044	NC_000017	43209967..43221543	acyl-CoA binding domain containing 4, Derived by automated computational analysis using gene prediction method: BestRefseq.
ACBD6	-5.52356	5.44755	2007.401 up	0.000245	NC_000001	180472022..180257352	acyl-CoA binding domain containing 6, Derived by automated computational analysis using gene prediction method: BestRefseq.
ACD	-5.52356	3.03046	375.851 up	0.000282	NC_000016	67694718..67691415	adrenocortical dysplasia homolog (mouse), Derived by automated computational analysis using gene prediction method: BestRefseq.
ACOX1	-5.52356	3.37466	477.124 up	0.000991	NC_000017	73975515..73937588	acyl-CoA oxidase 1, palmitoyl; Derived by automated computational analysis using gene prediction method: BestRefseq.
ACOX3	-5.52356	4.09201	784.471 up	0.00131	NC_000004	8442452..8368009	acyl-CoA oxidase 3, pristanoyl; Derived by automated computational analysis using gene prediction method: BestRefseq.
ACP2	-5.52356	3.94593	708.925 up	0.000576	NC_000011	47270457..47260853	acid phosphatase 2, lysosomal; Derived by automated computational analysis using gene prediction method: BestRefseq.
ACPT	-5.52356	3.42068	492.589 up	0.000126	NC_000019	51293672..51298481	acid phosphatase, testicular; Derived by automated computational analysis using gene prediction method: BestRefseq.
ACTB	-5.52356	5.50251	2085.343 up	0.000914	NC_000007	5570232..5566779	actin, beta; Derived by automated computational analysis using gene prediction method: BestRefseq.
ACTN4	-5.52356	6.30499	3637.052 up	0.000224	NC_000019	39138267..39221171	actinin, alpha 4; Derived by automated computational analysis using gene prediction method: BestRefseq.
ACTR5	-5.52356	2.68737	296.304 up	0.000295	NC_000020	37377097..37401089	ARP5 actin-related protein 5 homolog (yeast), Derived by automated computational analysis using gene prediction method: BestRefseq.
ADAM10	-5.52356	3.41458	490.509 up	0.000422	NC_000015	59042177..58888510	ADAM metallopeptidase domain 10, Derived by automated computational analysis using gene prediction method: BestRefseq.
ADAMTSL4	-5.52356	3.80387	642.444 up	0.000275	NC_000001	150521898..150533413	ADAMTS-like 4, Derived by automated computational analysis using gene prediction method: BestRefseq.
ADAT1	-5.52356	3.19823	422.201 up	0.000362	NC_000016	75657221..75632247	adenosine deaminase, tRNA-specific 1; Derived by automated computational analysis using gene prediction method: BestRefseq.
ADCK4	-5.52356	6.02416	2993.724 up	0.000593	NC_000019	41222790..41197434	aarF domain containing kinase 4, Derived by automated computational analysis using gene prediction method: BestRefseq.
ADCK5	-5.52356	3.7993	640.412 up	0.00128	NC_000008	145597731..145618457	aarF domain containing kinase 5, Derived by automated computational analysis using gene prediction method: BestRefseq.
ADHFE1	-5.52356	3.51355	525.342 up	0.00088	NC_000008	67344718..67381044	alcohol dehydrogenase, iron containing, 1; Derived by automated computational analysis using gene prediction method: BestRefseq.
ADK	-5.52356	3.59739	556.773 up	0.00088	NC_000010	75910943..76469061	adenosine kinase, Derived by automated computational analysis using gene prediction method: BestRefseq.
ADM	-5.52356	4.07092	773.082 up	0.000677	NC_000011	10326642..10328923	adrenomedullin, Derived by automated computational analysis using gene prediction method: BestRefseq.
ADORA2B	-5.52356	3.45807	505.524 up	0.000363	NC_000017	15848231..15879210	adenosine A2b receptor, Derived by automated computational analysis using gene prediction method: BestRefseq.
ADPGK	-5.52356	3.11822	399.424 up	0.000819	NC_000015	73076126..73043708	ADP-dependent glucokinase, Derived by automated computational analysis using gene prediction method: BestRefseq.
ADSL	-5.52356	3.29455	451.352 up	0.000681	NC_000022	40742504..40762577	adenylosuccinate lyase, Derived by automated computational analysis using gene prediction method: BestRefseq.
AFTPH	-5.52356	3.31675	458.350 up	0.000966	NC_000002	64751439..64820139	aftiphilin, Derived by automated computational analysis using gene prediction method: BestRefseq.
AGAP1	-5.52356	3.22333	429.611 up	0.000357	NC_000002	236402733..237040444	ArfGAP with GTPase domain, ankyrin repeat and PH domain 1; Derived by automated computational analysis using gene prediction method: BestRefseq.
AGAP7	-5.52356	2.89214	341.490 up	0.000681	NC_000010	51486327..51464162	ArfGAP with GTPase domain, ankyrin repeat and PH domain 7; Derived by automated computational analysis using gene prediction method: BestRefseq.
AGFG1	-5.52356	2.72215	303.532 up	0.000503	NC_000002	228336888..228425938	ArfGAP with FG repeats 1, Derived by automated computational analysis using gene prediction method: BestRefseq.
AHCYL1	-5.52356	3.71573	604.369 up	0.00115	NC_000001	110527387..110566364	adenosylhomocysteinase-like 1, Derived by automated computational analysis using gene prediction method: BestRefseq.
AHCYL2	-5.52356	2.96968	360.345 up	0.00106	NC_000007	128864855..129070052	adenosylhomocysteinase-like 2, Derived by automated computational analysis using gene prediction method: BestRefseq.
AHNAK	-5.52356	4.93306	1405.263 up	0.000404	NC_000011	62314332..62201016	AHNAK nucleoprotein, Derived by automated computational analysis using gene prediction method: BestRefseq.
AHNAK2	-5.52356	5.05009	1524.000 up	0.00161	NC_000014	105444694..105403591	AHNAK nucleoprotein 2, Derived by automated computational analysis using gene prediction method: BestRefseq.
AIDA	-5.52356	3.01402	371.592 up	0.000837	NC_000001	222885864..222841355	axin interactor, dorsalization associated; Derived by automated computational analysis using gene prediction method: BestRefseq.
AIFM1	-5.52356	4.08975	783.238 up	0.000207	NC_000023	129299861..129263337	apoptosis-inducing factor, mitochondrion-associated, 1; Derived by automated computational analysis using gene prediction method: BestRefseq.
AIG1	-5.52356	3.58917	553.610 up	0.000435	NC_000006	143382023..143661441	androgen-induced 1, Derived by automated computational analysis using gene prediction method: BestRefseq.
AK7	-5.52356	3.47405	511.151 up	0.000191	NC_000014	96858448..96955764	adenylate kinase 7, Derived by automated computational analysis using gene prediction method: BestRefseq.
AK8	-5.52356	3.42056	492.547 up	0.000979	NC_000009	135754198..135600965	adenylate kinase 8, Derived by automated computational analysis using gene prediction method: BestRefseq.
AKIRIN1	-5.52356	3.27834	446.308 up	9.13e-05	NC_000001	39456916..39471737	akirin 1, Derived by automated computational analysis using gene prediction method: BestRefseq.
AKR1A1	-5.52356	3.2712	444.105 up	0.000771	NC_000001	46016455..46035723	aldo-keto reductase family 1, member A1 (aldehyde reductase); Derived by automated computational analysis using gene prediction method: BestRefseq.
AKR1B1	-5.52356	2.90463	344.460 up	0.000258	NC_000007	134143888..134127107	aldo-keto reductase family 1, member B1 (aldose reductase); Derived by automated computational analysis using gene prediction method: BestRefseq.
AKT1	-5.52356	2.80812	322.171 up	0.000262	NC_000014	105262080..105235686	v-akt murine thymoma viral oncogene homolog 1, Derived by automated computational analysis using gene prediction method: BestRefseq.
AKT2	-5.52356	5.21574	1709.431 up	0.000102	NC_000019	40791302..40736224	v-akt murine thymoma viral oncogene homolog 2, Derived by automated computational analysis using gene prediction method: BestRefseq.
ALDH1A1	-5.52356	-5.52356	286.989 up	0.00241	NC_000009	75568233..75515578	aldehyde dehydrogenase 1 family, member A1; Derived by automated computational analysis using gene prediction method: BestRefseq.
ALDH7A1	-5.52356	2.68647	296.119 up	0.000751	NC_000005	125931082..125877533	aldehyde dehydrogenase 7 family, member A1; Derived by automated computational analysis using gene prediction method: BestRefseq.
ALDOA	-5.52356	4.62282	1133.356 up	9.01e-05	NC_000016	30064411..30081741	aldolase A, fructose-bisphosphate; Derived by automated computational analysis using gene prediction method: BestRefseq.
ALDOB	-5.52356	2.99462	366.630 up	0.000415	NC_000009	104198062..104182842	aldolase B, fructose-bisphosphate; Derived by automated computational analysis using gene prediction method: BestRefseq.
ALG10B	-5.52356	4.65982	1162.796 up	0.000374	NC_000012	38710557..38723528	asparagine-linked glycosylation 10, alpha-1,2-glucosyltransferase homolog B (yeast); Derived by automated computational analysis using gene prediction method: BestRefseq.
ALG14	-5.52356	3.18974	419.724 up	0.000838	NC_000001	95538507..95448279	asparagine-linked glycosylation 14 homolog (S. cerevisiae), Derived by automated computational analysis using gene prediction method: BestRefseq.
ALG2	-5.52356	3.5599	542.495 up	0.000255	NC_000009	101984246..101978707	asparagine-linked glycosylation 2, alpha-1,3-mannosyltransferase homolog (S. cerevisiae); Derived by automated computational analysis using gene prediction method: BestRefseq.
ALG5	-5.52356	2.7652	312.727 up	0.000581	NC_000013	37573504..37523907	asparagine-linked glycosylation 5, dolichyl-phosphate beta-glucosyltransferase homolog (S. cerevisiae); Derived by automated computational analysis using gene prediction method: BestRefseq.
ALKBH1	-5.52356	2.68647	296.119 up	0.00052	NC_000014	78174356..78138749	alkB, alkylation repair homolog 1 (E. coli); Derived by automated computational analysis using gene prediction method: BestRefseq.
ALKBH2	-5.52356	3.14596	407.181 up	0.000475	NC_000012	109531293..109525993	alkB, alkylation repair homolog 2 (E. coli); Derived by automated computational analysis using gene prediction method: BestRefseq.
ALKBH6	-5.52356	4.59458	1111.382 up	0.00131	NC_000019	36505141..36500022	alkB, alkylation repair homolog 6 (E. coli); Derived by automated computational analysis using gene prediction method: BestRefseq.
ALMS1	-5.52356	3.71865	605.594 up	0.000215	NC_000002	73612886..73837046	Alstrom syndrome 1, Derived by automated computational analysis using gene prediction method: BestRefseq.
ALS2	-5.52356	3.19645	421.681 up	0.000986	NC_000002	202645895..202564986	amyotrophic lateral sclerosis 2 (juvenile), Derived by automated computational analysis using gene prediction method: BestRefseq.
ALYREF	-5.52356	3.44652	501.491 up	0.000735	NC_000017	79849462..79845711	Aly/REF export factor, Derived by automated computational analysis using gene prediction method: BestRefseq.
AMBRA1	-5.52356	4.08988	783.308 up	0.000308	NC_000011	46615619..46417962	autophagy/beclin-1 regulator 1, Derived by automated computational analysis using gene prediction method: BestRefseq.
AMD1	-5.52356	3.7918	637.093 up	0.000166	NC_000006	111195987..111216913	adenosylmethionine decarboxylase 1, Derived by automated computational analysis using gene prediction method: BestRefseq.
AMDHD2	-5.52356	2.69645	298.173 up	1.7e-06	NC_000016	2570363..2580955	amidohydrolase domain containing 2, Derived by automated computational analysis using gene prediction method: BestRefseq.
AMIGO2	-5.52356	5.23209	1728.920 up	0.000322	NC_000012	47473734..47469490	adhesion molecule with Ig-like domain 2, Derived by automated computational analysis using gene prediction method: BestRefseq.
AMMECR1L	-5.52356	3.8969	685.239 up	0.000181	NC_000002	128643514..128619204	AMME chromosomal region gene 1-like, Derived by automated computational analysis using gene prediction method: BestRefseq.
AMZ1	-5.52356	3.62746	568.503 up	0.000325	NC_000007	2719163..2755069	archaelysin family metallopeptidase 1, Derived by automated computational analysis using gene prediction method: BestRefseq.
AMZ2	-5.52356	3.25398	438.837 up	0.000418	NC_000017	66244145..66253305	archaelysin family metallopeptidase 2, Derived by automated computational analysis using gene prediction method: BestRefseq.
ANGEL1	-5.52356	3.93492	703.534 up	0.000276	NC_000014	77279283..77253586	angel homolog 1 (Drosophila), Derived by automated computational analysis using gene prediction method: BestRefseq.
ANKAR	-5.52356	3.77485	629.652 up	8.27e-05	NC_000002	190540711..190611376	ankyrin and armadillo repeat containing, Derived by automated computational analysis using gene prediction method: BestRefseq.
ANKRD13D	-5.52356	3.80016	640.797 up	0.000165	NC_000011	67056762..67069955	ankyrin repeat domain 13 family, member D; Derived by automated computational analysis using gene prediction method: BestRefseq.
ANKRD20A11P	-5.52356	3.3871	481.255 up	0.00045	NC_000021	15352765..15316090	ankyrin repeat domain 20 family, member A11, pseudogene; Derived by automated computational analysis using gene prediction method: BestRefseq.
ANKRD20A2	-5.52356	3.67585	587.893 up	0.00062	NC_000009	42368303..42411410	ankyrin repeat domain 20 family, member A2; Derived by automated computational analysis using gene prediction method: BestRefseq.
ANKRD20A4	-5.52356	3.70237	598.799 up	0.00108	NC_000009	69381981..69425109	ankyrin repeat domain 20 family, member A4; Derived by automated computational analysis using gene prediction method: BestRefseq.
ANKRD28	-5.52356	3.67984	589.521 up	0.000944	NC_000003	15901053..15708743	ankyrin repeat domain 28, Derived by automated computational analysis using gene prediction method: BestRefseq.
ANKRD34A	-5.52356	3.49976	520.343 up	0.000169	NC_000001	145470508..145475647	ankyrin repeat domain 34A, Derived by automated computational analysis using gene prediction method: BestRefseq.
ANKRD40	-5.52356	4.36485	947.785 up	0.000341	NC_000017	48785270..48770551	ankyrin repeat domain 40, Derived by automated computational analysis using gene prediction method: BestRefseq.
ANKRD62	-5.52356	2.83204	327.556 up	0.000548	NC_000018	12093848..12129763	Derived by automated computational analysis using gene prediction method: GNOMON. Supporting evidence includes similarity to: 2 mRNAs, 4 ESTs
ANKRD63	-5.52356	3.73188	611.175 up	8.65e-05	NC_000015	40574787..40573645	ankyrin repeat domain 63, Derived by automated computational analysis using gene prediction method: BestRefseq.
ANKRD9	-5.52356	4.2541	877.745 up	0.000308	NC_000014	102976128..102973198	ankyrin repeat domain 9, Derived by automated computational analysis using gene prediction method: BestRefseq.
ANP32B	-5.52356	4.76247	1248.545 up	0.000587	NC_000009	100745489..100778225	acidic (leucine-rich) nuclear phosphoprotein 32 family, member B; Derived by automated computational analysis using gene prediction method: BestRefseq.
ANXA8	-5.52356	4.56748	1090.700 up	5.51e-05	NC_000010	48255225..48271369	annexin A8, Derived by automated computational analysis using gene prediction method: BestRefseq.
ANXA8L1	-5.52356	2.72692	304.539 up	0.000569	NC_000010	47174040..47157989	annexin A8-like 1, Derived by automated computational analysis using gene prediction method: BestRefseq.
ANXA8L2	-5.52356	4.49169	1034.886 up	0.000531	NC_000010	47746920..47763041	annexin A8-like 2, Derived by automated computational analysis using gene prediction method: BestRefseq.
AP1G1	-5.52356	3.57626	548.681 up	0.00106	NC_000016	71842976..71762903	adaptor-related protein complex 1, gamma 1 subunit; Derived by automated computational analysis using gene prediction method: BestRefseq.
AP2S1	-5.52356	4.17693	832.029 up	0.000956	NC_000019	47354203..47341423	adaptor-related protein complex 2, sigma 1 subunit; Derived by automated computational analysis using gene prediction method: BestRefseq.
AP5Z1	-5.52356	3.3306	462.774 up	0.000583	NC_000007	4815262..4834026	adaptor-related protein complex 5, zeta 1 subunit; Derived by automated computational analysis using gene prediction method: BestRefseq.
APBA3	-5.52356	2.59438	277.807 up	9.13e-05	NC_000019	3761673..3750771	amyloid beta (A4) precursor protein-binding, family A, member 3; Derived by automated computational analysis using gene prediction method: BestRefseq.
APBB3	-5.52356	4.00173	736.882 up	0.000259	NC_000005	139944189..139937853	amyloid beta (A4) precursor protein-binding, family B, member 3; Derived by automated computational analysis using gene prediction method: BestRefseq.
APC	-5.52356	-1.60928	15.076 up	0.000259	NC_000005	112043202..112181936	adenomatous polyposis coli, Derived by automated computational analysis using gene prediction method: BestRefseq.
APEH	-5.52356	3.84881	662.774 up	0.000491	NC_000003	49711435..49720934	N-acylaminoacyl-peptide hydrolase, Derived by automated computational analysis using gene prediction method: BestRefseq.
API5	-5.52356	2.91144	346.090 up	0.000506	NC_000011	43333505..43366080	apoptosis inhibitor 5, Derived by automated computational analysis using gene prediction method: BestRefseq.
APITD1-CORT	-5.52356	3.55043	538.942 up	0.000131	NC_000001	10490159..10512060	APITD1-CORT readthrough, Derived by automated computational analysis using gene prediction method: BestRefseq.
APLP1	-5.52356	5.06636	1541.292 up	0.000133	NC_000019	36359401..36370699	amyloid beta (A4) precursor-like protein 1, Derived by automated computational analysis using gene prediction method: BestRefseq.
APPBP2	-5.52356	3.21056	425.826 up	0.000301	NC_000017	58603580..58520520	amyloid beta precursor protein (cytoplasmic tail) binding protein 2, Derived by automated computational analysis using gene prediction method: BestRefseq.
APPL1	-5.52356	2.88776	340.454 up	0.000838	NC_000003	57261765..57307499	adaptor protein, phosphotyrosine interaction, PH domain and leucine zipper containing 1; Derived by automated computational analysis using gene prediction method: BestRefseq.
APRT	-5.52356	4.41042	978.196 up	0.00141	NC_000016	88878342..88875877	adenine phosphoribosyltransferase, Derived by automated computational analysis using gene prediction method: BestRefseq.
AQP5	-5.52356	3.64989	577.411 up	0.000479	NC_000012	50355279..50359461	aquaporin 5, Derived by automated computational analysis using gene prediction method: BestRefseq.
ARHGAP1	-5.52356	3.78703	634.990 up	0.00124	NC_000011	46722215..46698625	Rho GTPase activating protein 1, Derived by automated computational analysis using gene prediction method: BestRefseq.
ARHGAP11A	-5.52356	2.79901	320.141 up	0.000566	NC_000015	32907691..32931868	Rho GTPase activating protein 11A, Derived by automated computational analysis using gene prediction method: BestRefseq.
ARHGAP19-SLIT1	-5.52356	3.09987	394.377 up	0.000262	NC_000010	99052430..98912799	ARHGAP19-SLIT1 readthrough, Derived by automated computational analysis using gene prediction method: BestRefseq.
ARHGAP22	-5.52356	3.92738	699.868 up	0.00112	NC_000010	49864310..49654068	Rho GTPase activating protein 22, Derived by automated computational analysis using gene prediction method: BestRefseq.
ARHGAP29	-5.52356	3.05555	382.446 up	4.69e-05	NC_000001	94703307..94634463	Rho GTPase activating protein 29, Derived by automated computational analysis using gene prediction method: BestRefseq.
ARHGEF1	-5.52356	4.98207	1453.823 up	0.000581	NC_000019	42387267..42411604	Rho guanine nucleotide exchange factor (GEF) 1, Derived by automated computational analysis using gene prediction method: BestRefseq.
ARHGEF11	-5.52356	3.27694	445.878 up	0.00062	NC_000001	157015162..156904632	Rho guanine nucleotide exchange factor (GEF) 11, Derived by automated computational analysis using gene prediction method: BestRefseq.
ARHGEF2	-5.52356	4.47658	1024.100 up	0.000988	NC_000001	155948336..155916630	Rho/Rac guanine nucleotide exchange factor (GEF) 2, Derived by automated computational analysis using gene prediction method: BestRefseq.
ARHGEF39	-5.52356	3.25213	438.274 up	0.00102	NC_000009	35665278..35659341	Rho guanine nucleotide exchange factor (GEF) 39, Derived by automated computational analysis using gene prediction method: BestRefseq.
ARHGEF7	-5.52356	2.97242	361.030 up	0.000506	NC_000013	111767624..111958081	Rho guanine nucleotide exchange factor (GEF) 7, Derived by automated computational analysis using gene prediction method: BestRefseq.
ARID1A	-5.52356	4.77498	1259.419 up	0.001	NC_000001	27022522..27108601	AT rich interactive domain 1A (SWI-like), Derived by automated computational analysis using gene prediction method: BestRefseq.
ARID2	2.47394	6.00718	11.577 up	0.00336	NC_000012	46123620..46301819	AT rich interactive domain 2 (ARID, RFX-like); Derived by automated computational analysis using gene prediction method: BestRefseq.
ARID3A	-5.52356	2.87327	337.052 up	0.000262	NC_000019	926037..972816	AT rich interactive domain 3A (BRIGHT-like), Derived by automated computational analysis using gene prediction method: BestRefseq.
ARL1	-5.52356	3.15309	409.197 up	0.000446	NC_000012	101801572..101786903	ADP-ribosylation factor-like 1, Derived by automated computational analysis using gene prediction method: BestRefseq.
ARL16	-5.52356	2.97196	360.916 up	0.000476	NC_000017	79650954..79648224	ADP-ribosylation factor-like 16, Derived by automated computational analysis using gene prediction method: BestRefseq.
ARL8B	-5.52356	3.14543	407.029 up	0.000624	NC_000003	5163930..5222601	ADP-ribosylation factor-like 8B, Derived by automated computational analysis using gene prediction method: BestRefseq.
ARNTL2	-5.52356	3.50869	523.576 up	0.000821	NC_000012	27485787..27578746	aryl hydrocarbon receptor nuclear translocator-like 2, Derived by automated computational analysis using gene prediction method: BestRefseq.
ARPC2	-5.52356	2.90397	344.301 up	0.000624	NC_000002	219081874..219119071	actin related protein 2/3 complex, subunit 2, 34kDa; Derived by automated computational analysis using gene prediction method: BestRefseq.
ARPC5L	-5.52356	3.30803	455.588 up	2.51e-05	NC_000009	127631484..127639696	actin related protein 2/3 complex, subunit 5-like; Derived by automated computational analysis using gene prediction method: BestRefseq.
ARPP19	-5.52356	3.64093	573.836 up	0.000387	NC_000015	52861213..52839432	cAMP-regulated phosphoprotein, 19kDa; Derived by automated computational analysis using gene prediction method: BestRefseq.
ARRB1	-5.52356	2.88835	340.595 up	0.000632	NC_000011	75062875..74971166	arrestin, beta 1; Derived by automated computational analysis using gene prediction method: BestRefseq.
ARRDC3	-5.52356	3.64093	573.836 up	0.000571	NC_000005	90679149..90664541	arrestin domain containing 3, Derived by automated computational analysis using gene prediction method: BestRefseq.
ARSI	-5.52356	3.44605	501.327 up	0.000646	NC_000005	149682525..149675909	arylsulfatase family, member I; Derived by automated computational analysis using gene prediction method: BestRefseq.
ASB2	-5.52356	4.62378	1134.106 up	0.00133	NC_000014	94443076..94400499	ankyrin repeat and SOCS box containing 2, Derived by automated computational analysis using gene prediction method: BestRefseq.
ASCC3	-5.52356	3.30636	455.061 up	0.000895	NC_000006	101329224..100956608	activating signal cointegrator 1 complex subunit 3, Derived by automated computational analysis using gene prediction method: BestRefseq.
ASL	-5.52356	3.84109	659.235 up	0.000146	NC_000007	65540776..65558330	argininosuccinate lyase, Derived by automated computational analysis using gene prediction method: BestRefseq.
ASNSP1	-5.52356	2.69578	298.035 up	0.000412	NC_000008	47529361..47490828	asparagine synthetase pseudogene 1, Derived by automated computational analysis using gene prediction method: Curated Genomic.
ASPG	-5.52356	3.33134	463.011 up	8.94e-05	NC_000014	104552023..104579046	asparaginase homolog (S. cerevisiae), Derived by automated computational analysis using gene prediction method: BestRefseq.
ASPH	-5.52356	3.50278	521.436 up	0.000804	NC_000008	62627199..62413115	aspartate beta-hydroxylase, Derived by automated computational analysis using gene prediction method: BestRefseq.
ASPSCR1	-5.52356	4.51444	1051.332 up	0.00058	NC_000017	79935426..79975282	alveolar soft part sarcoma chromosome region, candidate 1; Derived by automated computational analysis using gene prediction method: BestRefseq.
ATAD2B	-5.52356	3.48267	514.215 up	0.000686	NC_000002	24149936..23971534	ATPase family, AAA domain containing 2B; Derived by automated computational analysis using gene prediction method: BestRefseq.
ATAD3A	-5.52356	3.49186	517.500 up	0.00118	NC_000001	1447523..1470067	ATPase family, AAA domain containing 3A; Derived by automated computational analysis using gene prediction method: BestRefseq.
ATAD3B	-5.52356	3.20152	423.167 up	7.19e-05	NC_000001	1407164..1431582	ATPase family, AAA domain containing 3B; Derived by automated computational analysis using gene prediction method: BestRefseq.
ATF1	-5.52356	4.85743	1333.488 up	0.000305	NC_000012	51157789..51214943	activating transcription factor 1, Derived by automated computational analysis using gene prediction method: BestRefseq.
ATF2	-5.52356	3.27834	446.308 up	9.13e-05	NC_000002	176032934..175936978	activating transcription factor 2, Derived by automated computational analysis using gene prediction method: BestRefseq.
ATF6	-5.52356	3.30764	455.468 up	0.000467	NC_000001	161736034..161933860	activating transcription factor 6, Derived by automated computational analysis using gene prediction method: BestRefseq.
ATF7	-5.52356	4.3537	940.482 up	0.000462	NC_000012	54020199..53901640	activating transcription factor 7, Derived by automated computational analysis using gene prediction method: BestRefseq.
ATG2A	-5.52356	4.13034	805.587 up	7.2e-05	NC_000011	64684722..64662004	autophagy related 2A, Derived by automated computational analysis using gene prediction method: BestRefseq.
ATG2B	-5.52356	2.64165	287.061 up	0.000199	NC_000014	96829678..96747595	autophagy related 2B, Derived by automated computational analysis using gene prediction method: BestRefseq.
ATG5	-5.52356	4.24277	870.880 up	0.000744	NC_000006	106773695..106632352	autophagy related 5, Derived by automated computational analysis using gene prediction method: BestRefseq.
ATG9A	-5.52356	2.73892	307.082 up	0.000954	NC_000002	220094361..220084102	autophagy related 9A, Derived by automated computational analysis using gene prediction method: BestRefseq.
ATIC	-5.52356	3.49481	518.560 up	0.000189	NC_000002	216176679..216214496	5-aminoimidazole-4-carboxamide ribonucleotide formyltransferase/IMP cyclohydrolase, Derived by automated computational analysis using gene prediction method: BestRefseq.
ATL2	-5.52356	4.1501	816.700 up	6.91e-05	NC_000002	38604432..38522027	atlastin GTPase 2, Derived by automated computational analysis using gene prediction method: BestRefseq.
ATOH7	-5.52356	2.87196	336.746 up	0.00085	NC_000010	69991870..69990352	atonal homolog 7 (Drosophila), Derived by automated computational analysis using gene prediction method: BestRefseq.
ATP1B1	-5.52356	4.98169	1453.431 up	0.000225	NC_000001	169075947..169101960	ATPase, Na+/K+ transporting, beta 1 polypeptide; Derived by automated computational analysis using gene prediction method: BestRefseq.
ATP5G2	-5.52356	4.68944	1186.918 up	0.000345	NC_000012	54070512..54058944	ATP synthase, H+ transporting, mitochondrial Fo complex, subunit C2 (subunit 9); Derived by automated computational analysis using gene prediction method: BestRefseq.
ATP5H	-5.52356	3.09187	392.197 up	0.000661	NC_000017	73043074..73034955	ATP synthase, H+ transporting, mitochondrial Fo complex, subunit d; Derived by automated computational analysis using gene prediction method: BestRefseq.
ATP5J2-PTCD1	2.1875	5.03437	7.194 up	0.00135	NC_000007	99063824..99014362	ATP5J2-PTCD1 readthrough, Derived by automated computational analysis using gene prediction method: BestRefseq.
ATP6V1H	-5.52356	3.07012	386.328 up	0.00095	NC_000008	54755871..54628103	ATPase, H+ transporting, lysosomal 50/57kDa, V1 subunit H; Derived by automated computational analysis using gene prediction method: BestRefseq.
ATP9B	-5.52356	4.15669	820.438 up	0.000171	NC_000018	76829397..77138283	ATPase, class II, type 9B; Derived by automated computational analysis using gene prediction method: BestRefseq.
ATPAF1	-5.52356	3.08651	390.742 up	0.000117	NC_000001	47134099..47100711	ATP synthase mitochondrial F1 complex assembly factor 1, Derived by automated computational analysis using gene prediction method: BestRefseq.
ATXN1L	-5.52356	3.65945	581.248 up	0.000378	NC_000016	71879894..71891236	ataxin 1-like, Derived by automated computational analysis using gene prediction method: BestRefseq.
AUP1	-5.52356	3.56024	542.621 up	0.000232	NC_000002	74756974..74753775	ancient ubiquitous protein 1, Derived by automated computational analysis using gene prediction method: BestRefseq.
AURKAIP1	-5.52356	4.49867	1039.901 up	0.000678	NC_000001	1310818..1309110	aurora kinase A interacting protein 1, Derived by automated computational analysis using gene prediction method: BestRefseq.
AURKB	-5.52356	3.92398	698.220 up	9.99e-05	NC_000017	8113944..8108049	aurora kinase B, Derived by automated computational analysis using gene prediction method: BestRefseq.
AVEN	-5.52356	2.86872	335.992 up	0.00109	NC_000015	34331303..34158428	apoptosis, caspase activation inhibitor; Derived by automated computational analysis using gene prediction method: BestRefseq.
AVPI1	-5.52356	3.71719	604.982 up	0.000804	NC_000010	99447015..99437181	arginine vasopressin-induced 1, Derived by automated computational analysis using gene prediction method: BestRefseq.
AXL	5.43398	7.23149	5.476 up	0.00205	NC_000019	41725108..41767671	AXL receptor tyrosine kinase, Derived by automated computational analysis using gene prediction method: BestRefseq.
AZI2	-5.52356	3.70365	599.331 up	0.000862	NC_000003	28390618..28363845	5-azacytidine induced 2, Derived by automated computational analysis using gene prediction method: BestRefseq.
AZIN1	-5.52356	4.84735	1324.202 up	1.93e-05	NC_000008	103876397..103838536	antizyme inhibitor 1, Derived by automated computational analysis using gene prediction method: BestRefseq.
B3GALTL	-5.52356	3.35138	469.485 up	0.00118	NC_000013	31774112..31906413	beta 1,3-galactosyltransferase-like; Derived by automated computational analysis using gene prediction method: BestRefseq.
B3GAT2	-5.52356	3.01645	372.220 up	0.000328	NC_000006	71666788..71571069	beta-1,3-glucuronyltransferase 2 (glucuronosyltransferase S); Derived by automated computational analysis using gene prediction method: BestRefseq.
B3GNT7	-5.52356	3.07158	386.718 up	0.000587	NC_000002	232260335..232265875	UDP-GlcNAc:betaGal beta-1,3-N-acetylglucosaminyltransferase 7; Derived by automated computational analysis using gene prediction method: BestRefseq.
B4GALT3	-5.52356	3.75125	619.437 up	0.000778	NC_000001	161147758..161141100	UDP-Gal:betaGlcNAc beta 1,4- galactosyltransferase, polypeptide 3; Derived by automated computational analysis using gene prediction method: BestRefseq.
BAD	-5.52356	4.64617	1151.848 up	0.00168	NC_000011	64052176..64037300	BCL2-associated agonist of cell death, Derived by automated computational analysis using gene prediction method: BestRefseq.
BAG5	-5.52356	4.1837	835.944 up	0.000676	NC_000014	104029151..104022881	BCL2-associated athanogene 5, Derived by automated computational analysis using gene prediction method: BestRefseq.
BAHCC1	-5.52356	4.58789	1106.241 up	0.00123	NC_000017	79373540..79433358	BAH domain and coiled-coil containing 1, Derived by automated computational analysis using gene prediction method: BestRefseq.
BAIAP2	-5.52356	5.02603	1498.799 up	0.000991	NC_000017	79008947..79091232	BAI1-associated protein 2, Derived by automated computational analysis using gene prediction method: BestRefseq.
BARD1	-5.52356	3.3703	475.684 up	0.00044	NC_000002	215674428..215593262	BRCA1 associated RING domain 1, Derived by automated computational analysis using gene prediction method: BestRefseq.
BAX	-5.52356	3.083	389.793 up	0.00114	NC_000019	49458117..49465055	BCL2-associated X protein, Derived by automated computational analysis using gene prediction method: BestRefseq.
BAZ2B	-5.52356	3.22349	429.659 up	0.00022	NC_000002	160473059..160175490	bromodomain adjacent to zinc finger domain, 2B; Derived by automated computational analysis using gene prediction method: BestRefseq.
BBS5	-5.52356	2.83983	329.331 up	0.000642	NC_000002	170336006..170363165	Bardet-Biedl syndrome 5, Derived by automated computational analysis using gene prediction method: BestRefseq.
BBS9	-5.52356	3.05036	381.072 up	0.000923	NC_000007	33169152..33645680	Bardet-Biedl syndrome 9, Derived by automated computational analysis using gene prediction method: BestRefseq.
BCAN	-5.52356	5.03168	1504.685 up	0.00022	NC_000001	156611740..156629324	brevican, Derived by automated computational analysis using gene prediction method: BestRefseq.
BCAR3	-5.52356	5.0951	1572.300 up	0.00132	NC_000001	94312706..94027343	breast cancer anti-estrogen resistance 3, Derived by automated computational analysis using gene prediction method: BestRefseq.
BCDIN3D	-5.52356	3.14596	407.181 up	0.00068	NC_000012	50236912..50229826	BCDIN3 domain containing, Derived by automated computational analysis using gene prediction method: BestRefseq.
BCL10	-5.52356	3.35821	471.716 up	0.00443	NC_000001	85742587..85731459	B-cell CLL/lymphoma 10, Derived by automated computational analysis using gene prediction method: BestRefseq.
BCL2L1	-5.52356	5.34611	1871.101 up	0.000541	NC_000020	30310656..30252261	BCL2-like 1, Derived by automated computational analysis using gene prediction method: BestRefseq.
BCL2L13	-5.52356	3.53025	531.457 up	0.000347	NC_000022	18121350..18213621	BCL2-like 13 (apoptosis facilitator), Derived by automated computational analysis using gene prediction method: BestRefseq.
BCL3	-5.52356	5.64131	2295.939 up	0.00173	NC_000019	45251978..45263301	B-cell CLL/lymphoma 3, Derived by automated computational analysis using gene prediction method: BestRefseq.
BCL9L	-5.52356	5.04772	1521.499 up	0.000357	NC_000011	118781613..118766849	B-cell CLL/lymphoma 9-like, Derived by automated computational analysis using gene prediction method: BestRefseq.
BCYRN1	-5.52356	3.03074	375.924 up	0.000129	NC_000002	47562454..47562653	brain cytoplasmic RNA 1, Derived by automated computational analysis using gene prediction method: Curated Genomic.
BDP1	-5.52356	2.79173	318.530 up	0.000273	NC_000005	70751442..70863649	B double prime 1, subunit of RNA polymerase III transcription initiation factor IIIB; Derived by automated computational analysis using gene prediction method: BestRefseq.
BICD2	-5.52356	4.47078	1019.992 up	0.000333	NC_000009	95527083..95473645	bicaudal D homolog 2 (Drosophila), Derived by automated computational analysis using gene prediction method: BestRefseq.
BIRC2	-5.52356	3.35407	470.361 up	0.000138	NC_000011	102217913..102249401	baculoviral IAP repeat containing 2, Derived by automated computational analysis using gene prediction method: BestRefseq.
BIRC5	-5.52356	3.29559	451.676 up	0.000668	NC_000017	76210277..76221716	baculoviral IAP repeat containing 5, Derived by automated computational analysis using gene prediction method: BestRefseq.
BLNK	-5.52356	2.64093	286.918 up	0.000647	NC_000010	98031333..97951455	B-cell linker, Derived by automated computational analysis using gene prediction method: BestRefseq.
BLOC1S1-RDH5	-5.52356	3.27844	446.339 up	2.24e-05	NC_000012	56109818..56118526	BLOC1S1-RDH5 readthrough, Derived by automated computational analysis using gene prediction method: BestRefseq.
BLOC1S5-TXNDC5	-5.52356	4.7081	1202.371 up	0.000768	NC_000006	8064647..7881483	BLOC1S5-TXNDC5 readthrough (non-protein coding), Derived by automated computational analysis using gene prediction method: BestRefseq.
BLOC1S6	-5.52356	3.86934	672.270 up	2.51e-05	NC_000015	45879417..45901909	biogenesis of lysosomal organelles complex-1, subunit 6, pallidin; Derived by automated computational analysis using gene prediction method: BestRefseq.
BMPR1A	-5.52356	3.70075	598.128 up	0.00123	NC_000010	88516396..88684945	bone morphogenetic protein receptor, type IA; Derived by automated computational analysis using gene prediction method: BestRefseq.
BMS1P1	-5.52356	2.75211	309.903 up	0.000371	NC_000010	46762892..46737612	BMS1 pseudogene 1, Derived by automated computational analysis using gene prediction method: BestRefseq.
BMS1P5	-5.52356	2.68707	296.242 up	0.000751	NC_000010	48952629..48927373	BMS1 pseudogene 5, Derived by automated computational analysis using gene prediction method: BestRefseq.
BNIP1	-5.52356	3.84438	660.742 up	0.000622	NC_000005	172571445..172591390	BCL2/adenovirus E1B 19kDa interacting protein 1, Derived by automated computational analysis using gene prediction method: BestRefseq.
BRD9	-5.52356	3.72397	607.832 up	0.00102	NC_000005	892939..863850	bromodomain containing 9, Derived by automated computational analysis using gene prediction method: BestRefseq.
BRF1	-5.52356	3.96861	720.158 up	0.00113	NC_000014	105781914..105675623	BRF1 homolog, subunit of RNA polymerase III transcription initiation factor IIIB (S. cerevisiae); Derived by automated computational analysis using gene prediction method: BestRefseq.
BRPF1	-5.52356	3.79182	637.104 up	8.65e-05	NC_000003	9773434..9789699	bromodomain and PHD finger containing, 1; Derived by automated computational analysis using gene prediction method: BestRefseq.
BSDC1	-5.52356	2.82462	325.876 up	0.000467	NC_000001	32860062..32830704	BSD domain containing 1, Derived by automated computational analysis using gene prediction method: BestRefseq.
BTAF1	-5.52356	2.61349	281.511 up	9.13e-05	NC_000010	93683736..93790082	BTAF1 RNA polymerase II, B-TFIID transcription factor-associated, 170kDa (Mot1 homolog, S. cerevisiae); Derived by automated computational analysis using gene prediction method: BestRefseq.
BTBD7	-5.52356	3.23874	434.225 up	0.000195	NC_000014	93799385..93703896	BTB (POZ) domain containing 7, Derived by automated computational analysis using gene prediction method: BestRefseq.
BUD13	-5.52356	3.51527	525.968 up	1.35e-05	NC_000011	116643714..116618886	BUD13 homolog (S. cerevisiae), Derived by automated computational analysis using gene prediction method: BestRefseq.
C10orf111	-5.52356	2.69623	298.127 up	0.000406	NC_000010	15139318..15137384	chromosome 10 open reading frame 111, Derived by automated computational analysis using gene prediction method: BestRefseq.
C11orf49	-5.52356	3.55535	540.785 up	0.000183	NC_000011	46958251..47185932	chromosome 11 open reading frame 49, Derived by automated computational analysis using gene prediction method: BestRefseq.
C12orf66	-5.52356	2.68704	296.235 up	0.000511	NC_000012	64616076..64586419	chromosome 12 open reading frame 66, Derived by automated computational analysis using gene prediction method: BestRefseq.
C14orf2	-5.52356	4.24397	871.604 up	0.000656	NC_000014	104387903..104378625	chromosome 14 open reading frame 2, Derived by automated computational analysis using gene prediction method: BestRefseq.
C15orf23	-5.52356	3.07876	388.647 up	0.000506	NC_000015	40674922..40686489	chromosome 15 open reading frame 23, Derived by automated computational analysis using gene prediction method: BestRefseq.
C15orf48	-5.52356	3.64237	574.409 up	0.00112	NC_000015	45722727..45725647	chromosome 15 open reading frame 48, Derived by automated computational analysis using gene prediction method: BestRefseq.
C16orf13	-5.52356	3.56708	545.200 up	0.00052	NC_000016	686347..684429	chromosome 16 open reading frame 13, Derived by automated computational analysis using gene prediction method: BestRefseq.
C16orf80	-5.52356	3.31382	457.422 up	0.000265	NC_000016	58163296..58147496	chromosome 16 open reading frame 80, Derived by automated computational analysis using gene prediction method: BestRefseq.
C17orf51	-5.52356	2.96136	358.274 up	0.000262	NC_000017	21454941..21431571	chromosome 17 open reading frame 51, Derived by automated computational analysis using gene prediction method: BestRefseq.
C17orf76-AS1	2.28542	5.17973	7.434 up	0.00104	NC_000017	16342301..16373962	C17orf76 antisense RNA 1, Derived by automated computational analysis using gene prediction method: BestRefseq.
C18orf21	-5.52356	3.52529	529.633 up	0.000287	NC_000018	33552588..33559250	chromosome 18 open reading frame 21, Derived by automated computational analysis using gene prediction method: BestRefseq.
C18orf54	-5.52356	2.7822	316.434 up	0.000573	NC_000018	51885171..51908404	chromosome 18 open reading frame 54, Derived by automated computational analysis using gene prediction method: BestRefseq.
C18orf61	-5.52356	3.51014	524.100 up	6.14e-05	NC_000018	12200778..12224710	uncharacterized LOC497259, Derived by automated computational analysis using gene prediction method: BestRefseq.
C18orf8	-5.52356	2.69578	298.035 up	0.00062	NC_000018	21083462..21111746	chromosome 18 open reading frame 8, Derived by automated computational analysis using gene prediction method: BestRefseq.
C19orf12	-5.52356	5.65692	2320.920 up	0.00075	NC_000019	30206696..30189793	chromosome 19 open reading frame 12, Derived by automated computational analysis using gene prediction method: BestRefseq.
C19orf25	-5.52356	3.3306	462.774 up	0.000583	NC_000019	1479228..1473200	chromosome 19 open reading frame 25, Derived by automated computational analysis using gene prediction method: BestRefseq.
C19orf47	-5.52356	5.02018	1492.732 up	0.000131	NC_000019	40854434..40826967	chromosome 19 open reading frame 47, Derived by automated computational analysis using gene prediction method: BestRefseq.
C19orf48	-5.52356	3.05889	383.333 up	0.000123	NC_000019	51307974..51300961	chromosome 19 open reading frame 48, Derived by automated computational analysis using gene prediction method: BestRefseq.
C19orf55	-5.52356	4.8751	1349.928 up	0.000145	NC_000019	36249044..36260077	chromosome 19 open reading frame 55, Derived by automated computational analysis using gene prediction method: BestRefseq.
C19orf6	-5.52356	3.73586	612.864 up	0.000236	NC_000019	1021141..1009650	chromosome 19 open reading frame 6, Derived by automated computational analysis using gene prediction method: BestRefseq.
C19orf73	-5.52356	3.3417	466.348 up	0.000729	NC_000019	49622397..49621654	chromosome 19 open reading frame 73, Derived by automated computational analysis using gene prediction method: BestRefseq.
C1orf105	-5.52356	4.17693	832.029 up	0.000956	NC_000001	172389828..172437969	chromosome 1 open reading frame 105, Derived by automated computational analysis using gene prediction method: BestRefseq.
C1orf131	-5.52356	2.76641	312.990 up	0.000187	NC_000001	231376924..231359509	chromosome 1 open reading frame 131, Derived by automated computational analysis using gene prediction method: BestRefseq.
C1orf170	-5.52356	4.32745	923.526 up	0.000597	NC_000001	917473..910579	chromosome 1 open reading frame 170, Derived by automated computational analysis using gene prediction method: BestRefseq.
C1orf174	-5.52356	4.27493	890.509 up	0.000276	NC_000001	3816857..3805697	chromosome 1 open reading frame 174, Derived by automated computational analysis using gene prediction method: BestRefseq.
C1orf21	-5.52356	4.64606	1151.759 up	0.000169	NC_000001	184356150..184598155	chromosome 1 open reading frame 21, Derived by automated computational analysis using gene prediction method: BestRefseq.
C1orf220	-5.52356	4.91059	1383.542 up	0.000775	NC_000001	178511931..178518024	chromosome 1 open reading frame 220, Derived by automated computational analysis using gene prediction method: BestRefseq.
C1orf35	-5.52356	4.03057	751.760 up	0.000621	NC_000001	228291022..228288428	chromosome 1 open reading frame 35, Derived by automated computational analysis using gene prediction method: BestRefseq.
C1orf51	-5.52356	3.19795	422.120 up	0.000306	NC_000001	150255229..150259501	chromosome 1 open reading frame 51, Derived by automated computational analysis using gene prediction method: BestRefseq.
C1orf53	-5.52356	2.96478	359.125 up	0.000397	NC_000001	197871682..197876497	chromosome 1 open reading frame 53, Derived by automated computational analysis using gene prediction method: BestRefseq.
C1orf56	-5.52356	2.72311	303.735 up	9.13e-05	NC_000001	151020259..151023896	chromosome 1 open reading frame 56, Derived by automated computational analysis using gene prediction method: BestRefseq.
C1QL4	-5.52356	3.34827	468.476 up	0.000393	NC_000012	49730971..49726200	complement component 1, q subcomponent-like 4; Derived by automated computational analysis using gene prediction method: BestRefseq.
C20orf112	-5.52356	5.32264	1840.901 up	2.53e-08	NC_000020	31172875..31030862	chromosome 20 open reading frame 112, Derived by automated computational analysis using gene prediction method: BestRefseq.
C20orf96	-5.52356	4.94015	1412.186 up	8.62e-05	NC_000020	271419..251504	chromosome 20 open reading frame 96, Derived by automated computational analysis using gene prediction method: BestRefseq.
C3orf33	-5.52356	2.73892	307.082 up	0.000719	NC_000003	155524055..155480401	chromosome 3 open reading frame 33, Derived by automated computational analysis using gene prediction method: BestRefseq.
C4orf52	-5.52356	2.8802	338.676 up	0.00052	NC_000004	25915814..25931501	chromosome 4 open reading frame 52, Derived by automated computational analysis using gene prediction method: BestRefseq.
C5orf28	-5.52356	3.91171	692.309 up	0.000552	NC_000005	43483992..43444354	chromosome 5 open reading frame 28, Derived by automated computational analysis using gene prediction method: BestRefseq.
C5orf45	-5.52356	3.50497	522.224 up	0.000293	NC_000005	179285840..179264266	chromosome 5 open reading frame 45, Derived by automated computational analysis using gene prediction method: BestRefseq.
C6orf1	-5.52356	3.95678	714.276 up	0.000506	NC_000006	34216904..34214157	chromosome 6 open reading frame 1, Derived by automated computational analysis using gene prediction method: BestRefseq.
C6orf108	-5.52356	3.01616	372.146 up	0.000491	NC_000006	43197211..43193367	chromosome 6 open reading frame 108, Derived by automated computational analysis using gene prediction method: BestRefseq.
C6orf195	-5.52356	3.68296	590.800 up	0.000124	NC_000006	2635298..2622972	chromosome 6 open reading frame 195, Derived by automated computational analysis using gene prediction method: BestRefseq.
C6orf57	-5.52356	2.84935	331.511 up	0.000179	NC_000006	71276625..71298606	chromosome 6 open reading frame 57, Derived by automated computational analysis using gene prediction method: BestRefseq.
C7orf26	-5.52356	3.55525	540.747 up	9.94e-05	NC_000007	6629915..6648355	chromosome 7 open reading frame 26, Derived by automated computational analysis using gene prediction method: BestRefseq.
C7orf61	-5.52356	3.31595	458.096 up	0.00114	NC_000007	100061894..100054238	chromosome 7 open reading frame 61, Derived by automated computational analysis using gene prediction method: BestRefseq.
C7orf63	-5.52356	3.02349	374.040 up	0.00041	NC_000007	89874488..89940377	chromosome 7 open reading frame 63, Derived by automated computational analysis using gene prediction method: BestRefseq.
C8orf44-SGK3	-5.52356	2.90438	344.401 up	0.00044	NC_000008	67579787..67774257	C8orf44-SGK3 readthrough, Derived by automated computational analysis using gene prediction method: BestRefseq.
C8orf82	-5.52356	3.426	494.410 up	0.000183	NC_000008	145754458..145751603	chromosome 8 open reading frame 82, Derived by automated computational analysis using gene prediction method: BestRefseq.
C9orf147	-5.52356	3.13913	405.255 up	0.000553	NC_000009	115254860..115246797	Derived by automated computational analysis using gene prediction method: GNOMON. Supporting evidence includes similarity to: 1 EST
C9orf41	-5.52356	4.22333	859.222 up	0.000146	NC_000009	77643310..77597873	chromosome 9 open reading frame 41, Derived by automated computational analysis using gene prediction method: BestRefseq.
C9orf78	-5.52356	2.76439	312.551 up	0.000814	NC_000009	132597572..132589564	chromosome 9 open reading frame 78, Derived by automated computational analysis using gene prediction method: BestRefseq.
CA13	-5.52356	2.7822	316.434 up	0.000806	NC_000008	86157716..86196302	carbonic anhydrase XIII, Derived by automated computational analysis using gene prediction method: BestRefseq.
CAAP1	-5.52356	3.04213	378.905 up	0.000982	NC_000009	26892826..26840683	caspase activity and apoptosis inhibitor 1, Derived by automated computational analysis using gene prediction method: BestRefseq.
CAB39	-5.52356	2.99484	366.686 up	0.000245	NC_000002	231577557..231685790	calcium binding protein 39, Derived by automated computational analysis using gene prediction method: BestRefseq.
CABIN1	-5.52356	4.54732	1075.563 up	0.000506	NC_000022	24407765..24574596	calcineurin binding protein 1, Derived by automated computational analysis using gene prediction method: BestRefseq.
CACNA2D1	-5.52356	3.90859	690.811 up	3.77e-05	NC_000007	82073031..81579418	calcium channel, voltage-dependent, alpha 2/delta subunit 1; Derived by automated computational analysis using gene prediction method: BestRefseq.
CACTIN	-5.52356	2.85661	333.183 up	0.00044	NC_000019	3626813..3610626	cactin, spliceosome C complex subunit; Derived by automated computational analysis using gene prediction method: BestRefseq.
CACUL1	-5.52356	3.51838	527.102 up	0.000943	NC_000010	120514758..120440494	CDK2-associated, cullin domain 1; Derived by automated computational analysis using gene prediction method: BestRefseq.
CACYBP	-5.52356	4.48633	1031.043 up	0.000895	NC_000001	174968571..174981163	calcyclin binding protein, Derived by automated computational analysis using gene prediction method: BestRefseq.
CAGE1	-5.52356	3.86815	671.719 up	0.000707	NC_000006	7389942..7326887	cancer antigen 1, Derived by automated computational analysis using gene prediction method: BestRefseq.
CAHM	-5.52356	3.71426	603.756 up	0.00017	NC_000006	163834982..163834097	colon adenocarcinoma hypermethylated (non-protein coding), Derived by automated computational analysis using gene prediction method: BestRefseq.
CALCOCO1	-5.52356	4.92605	1398.451 up	0.00144	NC_000012	54121307..54104902	calcium binding and coiled-coil domain 1, Derived by automated computational analysis using gene prediction method: BestRefseq.
CALM2	-5.52356	5.0038	1475.885 up	0.000608	NC_000002	47403740..47387221	calmodulin 2 (phosphorylase kinase, delta); Derived by automated computational analysis using gene prediction method: BestRefseq.
CAP1	-5.52356	3.59783	556.946 up	0.000557	NC_000001	40506255..40538321	CAP, adenylate cyclase-associated protein 1 (yeast); Derived by automated computational analysis using gene prediction method: BestRefseq.
CAPN1	-5.52356	3.63868	572.938 up	0.00117	NC_000011	64948686..64979477	calpain 1, (mu/I) large subunit; Derived by automated computational analysis using gene prediction method: BestRefseq.
CAPRIN1	-5.52356	3.7528	620.101 up	0.000391	NC_000011	34073230..34124157	cell cycle associated protein 1, Derived by automated computational analysis using gene prediction method: BestRefseq.
CAPZA1	-5.52356	2.95784	357.402 up	0.00034	NC_000001	113162075..113214241	capping protein (actin filament) muscle Z-line, alpha 1; Derived by automated computational analysis using gene prediction method: BestRefseq.
CAPZB	-5.52356	3.43161	496.334 up	0.000195	NC_000001	19812066..19665267	capping protein (actin filament) muscle Z-line, beta; Derived by automated computational analysis using gene prediction method: BestRefseq.
CASC4	-5.52356	3.25274	438.460 up	1.79e-05	NC_000015	44580909..44707959	cancer susceptibility candidate 4, Derived by automated computational analysis using gene prediction method: BestRefseq.
CASKIN2	-5.52356	4.7374	1227.034 up	0.000581	NC_000017	73511627..73496342	CASK interacting protein 2, Derived by automated computational analysis using gene prediction method: BestRefseq.
CATSPERG	-5.52356	4.37663	955.556 up	0.000835	NC_000019	38826443..38861589	catsper channel auxiliary subunit gamma, Derived by automated computational analysis using gene prediction method: BestRefseq.
CBFA2T2	-5.52356	3.42019	492.421 up	0.000361	NC_000020	32077928..32237837	core-binding factor, runt domain, alpha subunit 2; translocated to, 2; Derived by automated computational analysis using gene prediction method: BestRefseq.
CBWD1	-5.52356	2.74982	309.411 up	0.000423	NC_000009	179075..121038	COBW domain containing 1, Derived by automated computational analysis using gene prediction method: BestRefseq.
CBWD2	-5.52356	2.7353	306.312 up	6.2e-05	NC_000002	114195268..114253781	COBW domain containing 2, Derived by automated computational analysis using gene prediction method: BestRefseq.
CBWD3	-5.52356	3.28924	449.695 up	0.000397	NC_000009	70856839..70914932	COBW domain containing 3, Derived by automated computational analysis using gene prediction method: BestRefseq.
CBWD5	-5.52356	3.28749	449.148 up	0.00016	NC_000009	70490171..70432004	COBW domain containing 5, Derived by automated computational analysis using gene prediction method: BestRefseq.
CBWD6	-5.52356	3.2947	451.400 up	0.000389	NC_000009	69262593..69204538	COBW domain containing 6, Derived by automated computational analysis using gene prediction method: BestRefseq.
CBX1	-5.52356	4.19235	840.968 up	0.000849	NC_000017	46178883..46147414	chromobox homolog 1, Derived by automated computational analysis using gene prediction method: BestRefseq.
CBX5	-5.52356	5.25578	1757.545 up	0.00016	NC_000012	54673915..54624730	chromobox homolog 5, Derived by automated computational analysis using gene prediction method: BestRefseq.
CBX6	-5.52356	3.25854	440.226 up	0.00071	NC_000022	39268258..39260243	chromobox homolog 6, Derived by automated computational analysis using gene prediction method: BestRefseq.
CCBL2	-5.52356	3.24815	437.067 up	0.000215	NC_000001	89458643..89401456	cysteine conjugate-beta lyase 2, Derived by automated computational analysis using gene prediction method: BestRefseq.
CCDC107	-5.52356	4.48596	1030.783 up	0.00118	NC_000009	35658287..35661500	coiled-coil domain containing 107, Derived by automated computational analysis using gene prediction method: BestRefseq.
CCDC121	-5.52356	2.97363	361.334 up	0.000999	NC_000002	27851898..27848506	coiled-coil domain containing 121, Derived by automated computational analysis using gene prediction method: BestRefseq.
CCDC142	-5.52356	3.90463	688.921 up	6.05e-05	NC_000002	74710357..74699959	coiled-coil domain containing 142, Derived by automated computational analysis using gene prediction method: BestRefseq.
CCDC144A	-5.52356	3.18403	418.067 up	0.000146	NC_000017	16593639..16678311	coiled-coil domain containing 144A, Derived by automated computational analysis using gene prediction method: BestRefseq.
CCDC144C	-5.52356	3.33449	464.022 up	0.00024	NC_000017	20224487..20305504	coiled-coil domain containing 144C, Derived by automated computational analysis using gene prediction method: BestRefseq.
CCDC144NL	-5.52356	2.93341	351.401 up	0.000786	NC_000017	20799453..20766708	coiled-coil domain containing 144 family, N-terminal like; Derived by automated computational analysis using gene prediction method: BestRefseq.
CCDC150	-5.52356	3.32499	460.977 up	0.000525	NC_000002	197504356..197597530	coiled-coil domain containing 150, Derived by automated computational analysis using gene prediction method: BestRefseq.
CCDC163P	-5.52356	2.7652	312.727 up	0.000581	NC_000001	45965751..45959598	coiled-coil domain containing 163, pseudogene; Derived by automated computational analysis using gene prediction method: BestRefseq.
CCDC42	-5.52356	3.00071	368.180 up	0.000633	NC_000017	8648154..8633246	coiled-coil domain containing 42, Derived by automated computational analysis using gene prediction method: BestRefseq.
CCDC47	-5.52356	3.82041	649.855 up	0.00027	NC_000017	61851088..61822610	coiled-coil domain containing 47, Derived by automated computational analysis using gene prediction method: BestRefseq.
CCDC6	-5.52356	3.93534	703.739 up	0.000227	NC_000010	61666414..61548505	coiled-coil domain containing 6, Derived by automated computational analysis using gene prediction method: BestRefseq.
CCDC64	-5.52356	4.01226	742.280 up	0.000551	NC_000012	120427648..120532299	coiled-coil domain containing 64, Derived by automated computational analysis using gene prediction method: BestRefseq.
CCDC8	-5.52356	3.56359	543.884 up	0.000842	NC_000019	46916919..46913586	coiled-coil domain containing 8, Derived by automated computational analysis using gene prediction method: BestRefseq.
CCDC86	-5.52356	3.60696	560.482 up	0.000658	NC_000011	60609429..60618561	coiled-coil domain containing 86, Derived by automated computational analysis using gene prediction method: BestRefseq.
CCDC87	-5.52356	3.10025	394.481 up	1.79e-05	NC_000011	66360554..66357640	coiled-coil domain containing 87, Derived by automated computational analysis using gene prediction method: BestRefseq.
CCDC88B	-5.52356	3.61196	562.425 up	0.000814	NC_000011	64107690..64125006	coiled-coil domain containing 88B, Derived by automated computational analysis using gene prediction method: BestRefseq.
CCDC88C	-5.52356	3.47816	512.612 up	0.000506	NC_000014	91884188..91737667	coiled-coil domain containing 88C, Derived by automated computational analysis using gene prediction method: BestRefseq.
CCDC9	-5.52356	3.2275	430.854 up	0.000813	NC_000019	47759731..47775210	coiled-coil domain containing 9, Derived by automated computational analysis using gene prediction method: BestRefseq.
CCDC90A	-5.52356	4.00761	739.892 up	0.000636	NC_000006	13814792..13786781	coiled-coil domain containing 90A, Derived by automated computational analysis using gene prediction method: BestRefseq.
CCDC90B	-5.52356	3.80019	640.808 up	8.65e-05	NC_000011	82997377..82972506	coiled-coil domain containing 90B, Derived by automated computational analysis using gene prediction method: BestRefseq.
CCDC97	-5.52356	6.67177	4689.868 up	0.000726	NC_000019	41816094..41830788	coiled-coil domain containing 97, Derived by automated computational analysis using gene prediction method: BestRefseq.
CCHCR1	-5.52356	2.74717	308.842 up	0.000825	NC_000006	31126015..31110216	coiled-coil alpha-helical rod protein 1, Derived by automated computational analysis using gene prediction method: BestRefseq.
CCNA2	-5.52356	-5.52356	23.484 up	0.00696	NC_000004	122745088..122737599	cyclin A2, Derived by automated computational analysis using gene prediction method: BestRefseq.
CCNB1	-5.52356	2.32574	230.607 up	0.00696	NC_000005	68462837..68474072	cyclin B1, Derived by automated computational analysis using gene prediction method: BestRefseq.
CCNB2	-5.52356	2.8607	334.129 up	0.00285	NC_000015	59397284..59417244	cyclin B2, Derived by automated computational analysis using gene prediction method: BestRefseq.
CCNC	-5.52356	3.43984	499.174 up	0.000849	NC_000006	100016690..99990263	cyclin C, Derived by automated computational analysis using gene prediction method: BestRefseq.
CCND3	-5.52356	2.68353	295.516 up	0.00463	NC_000006	42016610..41902671	cyclin D3, Derived by automated computational analysis using gene prediction method: BestRefseq.
CCNE1	-5.52356	5.79316	2550.774 up	0.00629	NC_000019	30302901..30315215	cyclin E1, Derived by automated computational analysis using gene prediction method: BestRefseq.
CCNL2	-5.52356	3.82163	650.403 up	0.00121	NC_000001	1334718..1321091	cyclin L2, Derived by automated computational analysis using gene prediction method: BestRefseq.
CCNT1	-5.52356	4.10604	792.133 up	0.000572	NC_000012	49110781..49082241	cyclin T1, Derived by automated computational analysis using gene prediction method: BestRefseq.
CCT4	-5.52356	3.89932	686.387 up	0.000576	NC_000002	62115806..62095262	chaperonin containing TCP1, subunit 4 (delta); Derived by automated computational analysis using gene prediction method: BestRefseq.
CD160	-5.52356	3.05701	382.832 up	0.000782	NC_000001	145715565..145695798	CD160 molecule, Derived by automated computational analysis using gene prediction method: BestRefseq.
CD248	-5.52356	3.21099	425.954 up	0.00022	NC_000011	66084515..66081958	CD248 molecule, endosialin; Derived by automated computational analysis using gene prediction method: BestRefseq.
CD58	-5.52356	3.64465	575.316 up	0.000634	NC_000001	117113715..117057156	CD58 molecule, Derived by automated computational analysis using gene prediction method: BestRefseq.
CDC20	-5.52356	3.28938	449.738 up	0.00068	NC_000001	43824626..43828874	cell division cycle 20 homolog (S. cerevisiae), Derived by automated computational analysis using gene prediction method: BestRefseq.
CDC26	-5.52356	3.37679	477.828 up	8.94e-05	NC_000009	116037869..116029288	cell division cycle 26 homolog (S. cerevisiae), Derived by automated computational analysis using gene prediction method: BestRefseq.
CDC42BPA	-5.52356	3.44202	499.929 up	0.000424	NC_000001	227505826..227177566	CDC42 binding protein kinase alpha (DMPK-like), Derived by automated computational analysis using gene prediction method: BestRefseq.
CDC42EP3	-5.52356	4.5237	1058.101 up	0.000581	NC_000002	37899678..37869025	CDC42 effector protein (Rho GTPase binding) 3, Derived by automated computational analysis using gene prediction method: BestRefseq.
CDC73	-5.52356	4.32219	920.167 up	0.00114	NC_000001	193091088..193223945	cell division cycle 73, Paf1/RNA polymerase II complex component, homolog (S. cerevisiae); Derived by automated computational analysis using gene prediction method: BestRefseq.
CDCA5	-5.52356	3.85313	664.758 up	0.000365	NC_000011	64851615..64844927	cell division cycle associated 5, Derived by automated computational analysis using gene prediction method: BestRefseq.
CDCA8	-5.52356	3.10025	394.481 up	1.79e-05	NC_000001	38158073..38175391	cell division cycle associated 8, Derived by automated computational analysis using gene prediction method: BestRefseq.
CDH23	-5.52356	3.40892	488.589 up	0.000484	NC_000010	73156691..73575704	cadherin-related 23, Derived by automated computational analysis using gene prediction method: BestRefseq.
CDK10	-5.52356	2.88107	338.879 up	0.000358	NC_000016	89753076..89762772	cyclin-dependent kinase 10, Derived by automated computational analysis using gene prediction method: BestRefseq.
CDK11A	-5.52356	3.74683	617.540 up	0.000188	NC_000001	1655791..1634169	cyclin-dependent kinase 11A, Derived by automated computational analysis using gene prediction method: BestRefseq.
CDK11B	-5.52356	3.86027	668.056 up	0.000271	NC_000001	1590473..1571100	cyclin-dependent kinase 11B, Derived by automated computational analysis using gene prediction method: BestRefseq.
CDK13	-5.52356	4.80539	1286.244 up	0.00137	NC_000007	39989959..40136733	cyclin-dependent kinase 13, Derived by automated computational analysis using gene prediction method: BestRefseq.
CDK20	-5.52356	3.022	373.654 up	0.000944	NC_000009	90589695..90581356	cyclin-dependent kinase 20, Derived by automated computational analysis using gene prediction method: BestRefseq.
CDK2AP2	-5.52356	4.17199	829.188 up	0.000414	NC_000011	67276102..67273968	cyclin-dependent kinase 2 associated protein 2, Derived by automated computational analysis using gene prediction method: BestRefseq.
CDK4	-5.52356	3.64906	577.078 up	0.000903	NC_000012	58146230..58141510	cyclin-dependent kinase 4, Derived by automated computational analysis using gene prediction method: BestRefseq.
CDK5RAP1	-5.52356	4.49976	1040.686 up	0.000313	NC_000020	31989337..31946645	CDK5 regulatory subunit associated protein 1, Derived by automated computational analysis using gene prediction method: BestRefseq.
CDK5RAP2	-5.52356	2.89591	342.383 up	0.000736	NC_000009	123342437..123151147	CDK5 regulatory subunit associated protein 2, Derived by automated computational analysis using gene prediction method: BestRefseq.
CDK5RAP3	-5.52356	4.49115	1034.497 up	0.00117	NC_000017	46048429..46059147	CDK5 regulatory subunit associated protein 3, Derived by automated computational analysis using gene prediction method: BestRefseq.
CDKN1B	-5.52356	3.25429	438.931 up	2.21e-05	NC_000012	12870302..12875305	cyclin-dependent kinase inhibitor 1B (p27, Kip1); Derived by automated computational analysis using gene prediction method: BestRefseq.
CDKN2AIPNL	-5.52356	4.59115	1108.744 up	0.00125	NC_000005	133747598..133737756	CDKN2A interacting protein N-terminal like, Derived by automated computational analysis using gene prediction method: BestRefseq.
CDR2L	-5.52356	3.1335	403.678 up	0.000183	NC_000017	72983727..73001895	cerebellar degeneration-related protein 2-like, Derived by automated computational analysis using gene prediction method: BestRefseq.
CDYL	-5.52356	4.05555	764.893 up	4.04e-05	NC_000006	4706393..4955778	chromodomain protein, Y-like; Derived by automated computational analysis using gene prediction method: BestRefseq.
CEACAM5	-5.52356	2.79997	320.356 up	0.000177	NC_000019	42212530..42234437	carcinoembryonic antigen-related cell adhesion molecule 5, Derived by automated computational analysis using gene prediction method: BestRefseq.
CEBPA	-5.52356	5.1289	1609.577 up	0.000679	NC_000019	33793430..33790840	CCAAT/enhancer binding protein (C/EBP), alpha; Derived by automated computational analysis using gene prediction method: BestRefseq.
CEBPG	-5.52356	4.74175	1230.741 up	0.00058	NC_000019	33864575..33873592	CCAAT/enhancer binding protein (C/EBP), gamma; Derived by automated computational analysis using gene prediction method: BestRefseq.
CEBPZ	-5.52356	2.69645	298.173 up	1.7e-06	NC_000002	37458740..37428772	CCAAT/enhancer binding protein (C/EBP), zeta; Derived by automated computational analysis using gene prediction method: BestRefseq.
CECR5	-5.52356	3.28319	447.812 up	0.000764	NC_000022	17646177..17618410	cat eye syndrome chromosome region, candidate 5; Derived by automated computational analysis using gene prediction method: BestRefseq.
CECR5-AS1	-5.52356	4.07265	774.014 up	0.000177	NC_000022	17640279..17646335	CECR5 antisense RNA 1, Derived by automated computational analysis using gene prediction method: BestRefseq.
CELSR2	-5.52356	3.38754	481.404 up	0.000247	NC_000001	109792641..109818378	cadherin, EGF LAG seven-pass G-type receptor 2 (flamingo homolog, Drosophila); Derived by automated computational analysis using gene prediction method: BestRefseq.
CENPV	-5.52356	2.87951	338.514 up	0.000726	NC_000017	16256812..16245848	centromere protein V, Derived by automated computational analysis using gene prediction method: BestRefseq.
CEP164	-5.52356	2.86362	334.805 up	0.000736	NC_000011	117198571..117283982	centrosomal protein 164kDa, Derived by automated computational analysis using gene prediction method: BestRefseq.
CEP350	-5.52356	4.69614	1192.436 up	0.0002	NC_000001	179923908..180084015	centrosomal protein 350kDa, Derived by automated computational analysis using gene prediction method: BestRefseq.
CEP55	-5.52356	3.07974	388.912 up	0.000234	NC_000010	95256369..95288849	centrosomal protein 55kDa, Derived by automated computational analysis using gene prediction method: BestRefseq.
CEP78	-5.52356	3.58209	550.902 up	0.00109	NC_000009	80850991..80881983	centrosomal protein 78kDa, Derived by automated computational analysis using gene prediction method: BestRefseq.
CEP89	-5.52356	4.30161	907.132 up	0.000301	NC_000019	33462869..33369904	centrosomal protein 89kDa, Derived by automated computational analysis using gene prediction method: BestRefseq.
CERS6	-5.52356	3.35964	472.181 up	0.000199	NC_000002	169312759..169631644	ceramide synthase 6, Derived by automated computational analysis using gene prediction method: BestRefseq.
CFL1	-5.52356	4.21729	855.638 up	1.93e-05	NC_000011	65625804..65622282	cofilin 1 (non-muscle), Derived by automated computational analysis using gene prediction method: BestRefseq.
CHCHD1	-5.52356	2.75624	310.791 up	0.000942	NC_000010	75541808..75543406	coiled-coil-helix-coiled-coil-helix domain containing 1, Derived by automated computational analysis using gene prediction method: BestRefseq.
CHCHD2	-5.52356	3.15187	408.851 up	0.000506	NC_000007	56174187..56169266	coiled-coil-helix-coiled-coil-helix domain containing 2, Derived by automated computational analysis using gene prediction method: BestRefseq.
CHCHD2P3	-5.52356	4.24511	872.296 up	3.21e-06	NC_000019	34617830..34618621	coiled-coil-helix-coiled-coil-helix domain containing 2 pseudogene 3, Derived by automated computational analysis using gene prediction method: Curated Genomic.
CHD2	-5.52356	3.40929	488.716 up	0.000364	NC_000015	93443551..93571237	chromodomain helicase DNA binding protein 2, Derived by automated computational analysis using gene prediction method: BestRefseq.
CHD3	-5.52356	3.00202	368.515 up	0.000133	NC_000017	7788123..7816075	chromodomain helicase DNA binding protein 3, Derived by automated computational analysis using gene prediction method: BestRefseq.
CHEK1	-5.52356	3.5593	542.267 up	0.000471	NC_000011	125495031..125546150	checkpoint kinase 1, Derived by automated computational analysis using gene prediction method: BestRefseq.
CHEK2	-5.52356	-1.02564	22.594 up	0.00516	NC_000022	29137822..29083731	checkpoint kinase 2, Derived by automated computational analysis using gene prediction method: BestRefseq.
CHGB	-5.52356	3.79586	638.889 up	0.000109	NC_000020	5891974..5906007	chromogranin B (secretogranin 1), Derived by automated computational analysis using gene prediction method: BestRefseq.
CHMP3	-5.52356	3.2649	442.170 up	0.000845	NC_000002	86790620..86730553	charged multivesicular body protein 3, Derived by automated computational analysis using gene prediction method: BestRefseq.
CHRAC1	-5.52356	4.69968	1195.373 up	0.000898	NC_000008	141521397..141527252	chromatin accessibility complex 1, Derived by automated computational analysis using gene prediction method: BestRefseq.
CHRFAM7A	-5.52356	3.0684	385.868 up	0.000497	NC_000015	30685864..30653443	CHRNA7 (cholinergic receptor, nicotinic, alpha 7, exons 5-10) and FAM7A (family with sequence similarity 7A, exons A-E) fusion; Derived by automated computational analysis using gene prediction method: BestRefseq.
CHST5	-5.52356	3.92666	699.522 up	0.000484	NC_000016	75569068..75562428	carbohydrate (N-acetylglucosamine 6-O) sulfotransferase 5, Derived by automated computational analysis using gene prediction method: BestRefseq.
CHST8	-5.52356	4.78985	1272.463 up	0.000618	NC_000019	34112861..34264414	carbohydrate (N-acetylgalactosamine 4-0) sulfotransferase 8, Derived by automated computational analysis using gene prediction method: BestRefseq.
CHTF8	-5.52356	3.42047	492.519 up	0.000429	NC_000016	69166493..69151912	CTF8, chromosome transmission fidelity factor 8 homolog (S. cerevisiae); Derived by automated computational analysis using gene prediction method: BestRefseq.
CIC	-5.52356	5.41318	1960.145 up	0.000942	NC_000019	42788817..42799949	capicua homolog (Drosophila), Derived by automated computational analysis using gene prediction method: BestRefseq.
CIDEA	-5.52356	4.02712	749.967 up	0.00015	NC_000018	12254318..12277594	cell death-inducing DFFA-like effector a, Derived by automated computational analysis using gene prediction method: BestRefseq.
CKM	-5.52356	2.70497	299.940 up	0.000297	NC_000019	45826235..45809671	creatine kinase, muscle; Derived by automated computational analysis using gene prediction method: BestRefseq.
CLASRP	-5.52356	4.40874	977.060 up	0.00116	NC_000019	45542298..45574214	CLK4-associating serine/arginine rich protein, Derived by automated computational analysis using gene prediction method: BestRefseq.
CLCC1	-5.52356	3.03798	377.817 up	9.01e-05	NC_000001	109506111..109472130	chloride channel CLIC-like 1, Derived by automated computational analysis using gene prediction method: BestRefseq.
CLINT1	-5.52356	3.7614	623.807 up	0.000569	NC_000005	157286183..157212751	clathrin interactor 1, Derived by automated computational analysis using gene prediction method: BestRefseq.
CLIP3	-5.52356	3.24175	435.132 up	0.000226	NC_000019	36523797..36505562	CAP-GLY domain containing linker protein 3, Derived by automated computational analysis using gene prediction method: BestRefseq.
CLK2	-5.52356	3.90472	688.961 up	8.62e-05	NC_000001	155243281..155232659	CDC-like kinase 2, Derived by automated computational analysis using gene prediction method: BestRefseq.
CLN5	-5.52356	3.07092	386.541 up	0.001	NC_000013	77566059..77576652	ceroid-lipofuscinosis, neuronal 5; Derived by automated computational analysis using gene prediction method: BestRefseq.
CLNS1A	-5.52356	3.04961	380.873 up	0.000876	NC_000011	77348851..77327196	chloride channel, nucleotide-sensitive, 1A; Derived by automated computational analysis using gene prediction method: BestRefseq.
CLPB	-5.52356	3.67372	587.026 up	0.000133	NC_000011	72145724..72003469	ClpB caseinolytic peptidase B homolog (E. coli), Derived by automated computational analysis using gene prediction method: BestRefseq.
CLPP	-5.52356	2.75777	311.121 up	9.01e-05	NC_000019	6361463..6368915	ClpP caseinolytic peptidase, ATP-dependent, proteolytic subunit homolog (E. coli); Derived by automated computational analysis using gene prediction method: BestRefseq.
CLPTM1	-5.52356	5.03826	1511.563 up	0.000128	NC_000019	45457842..45496604	cleft lip and palate associated transmembrane protein 1, Derived by automated computational analysis using gene prediction method: BestRefseq.
CLUAP1	-5.52356	3.54701	537.668 up	0.000641	NC_000016	3550945..3589048	clusterin associated protein 1, Derived by automated computational analysis using gene prediction method: BestRefseq.
CMBL	-5.52356	3.77694	630.567 up	0.000759	NC_000005	10308168..10277707	carboxymethylenebutenolidase homolog (Pseudomonas), Derived by automated computational analysis using gene prediction method: BestRefseq.
CMC2	-5.52356	4.3399	931.533 up	4.34e-05	NC_000016	81040502..81009699	COX assembly mitochondrial protein 2 homolog (S. cerevisiae), Derived by automated computational analysis using gene prediction method: BestRefseq.
CNEP1R1	-5.52356	3.02349	374.040 up	0.00041	NC_000016	50059189..50070999	CTD nuclear envelope phosphatase 1 regulatory subunit 1, Derived by automated computational analysis using gene prediction method: BestRefseq.
CNFN	-5.52356	3.52037	527.830 up	0.000133	NC_000019	42894444..42891171	cornifelin, Derived by automated computational analysis using gene prediction method: BestRefseq.
CNOT8	-5.52356	4.62369	1134.034 up	0.000744	NC_000005	154238198..154256352	CCR4-NOT transcription complex, subunit 8; Derived by automated computational analysis using gene prediction method: BestRefseq.
COA5	-5.52356	3.18483	418.300 up	0.000658	NC_000002	99224981..99215786	cytochrome c oxidase assembly factor 5, Derived by automated computational analysis using gene prediction method: BestRefseq.
COBRA1	-5.52356	3.55454	540.480 up	0.000609	NC_000009	140149759..140168000	cofactor of BRCA1, Derived by automated computational analysis using gene prediction method: BestRefseq.
COG2	-5.52356	3.83718	657.453 up	0.000201	NC_000001	230778202..230829731	component of oligomeric golgi complex 2, Derived by automated computational analysis using gene prediction method: BestRefseq.
COG8	-5.52356	3.22941	431.427 up	0.000423	NC_000016	69373526..69362524	component of oligomeric golgi complex 8, Derived by automated computational analysis using gene prediction method: BestRefseq.
COIL	-5.52356	3.68737	592.608 up	9.01e-05	NC_000017	55038411..55015560	coilin, Derived by automated computational analysis using gene prediction method: BestRefseq.
COL27A1	-5.52356	3.48357	514.536 up	0.000643	NC_000009	116918231..117072975	collagen, type XXVII, alpha 1; Derived by automated computational analysis using gene prediction method: BestRefseq.
COLEC11	-5.52356	3.71448	603.846 up	0.00115	NC_000002	3642422..3692234	collectin sub-family member 11, Derived by automated computational analysis using gene prediction method: BestRefseq.
COMMD8	-5.52356	2.62218	283.211 up	0.00044	NC_000004	47465676..47452815	COMM domain containing 8, Derived by automated computational analysis using gene prediction method: BestRefseq.
COMTD1	-5.52356	3.95645	714.112 up	0.000582	NC_000010	76995770..76993729	catechol-O-methyltransferase domain containing 1, Derived by automated computational analysis using gene prediction method: BestRefseq.
COPA	-5.52356	3.0929	392.476 up	0.000347	NC_000001	160313354..160258377	coatomer protein complex, subunit alpha; Derived by automated computational analysis using gene prediction method: BestRefseq.
COPS2	-5.52356	3.37401	476.908 up	0.00116	NC_000015	49447854..49417471	COP9 constitutive photomorphogenic homolog subunit 2 (Arabidopsis), Derived by automated computational analysis using gene prediction method: BestRefseq.
COPS8	-5.52356	3.37661	477.770 up	0.000322	NC_000002	237994084..238007489	COP9 constitutive photomorphogenic homolog subunit 8 (Arabidopsis), Derived by automated computational analysis using gene prediction method: BestRefseq.
CORO1C	-5.52356	3.62489	567.488 up	0.00112	NC_000012	109125295..109038885	coronin, actin binding protein, 1C; Derived by automated computational analysis using gene prediction method: BestRefseq.
COX19	-5.52356	4.80516	1286.038 up	0.000146	NC_000007	1015235..1004486	cytochrome c oxidase assembly homolog 19 (S. cerevisiae), Derived by automated computational analysis using gene prediction method: BestRefseq.
COX6C	-5.52356	3.51014	524.100 up	0.000239	NC_000008	100906242..100890223	cytochrome c oxidase subunit VIc, Derived by automated computational analysis using gene prediction method: BestRefseq.
COX7A2	-5.52356	3.10025	394.481 up	1.79e-05	NC_000006	75953644..75947391	cytochrome c oxidase subunit VIIa polypeptide 2 (liver), Derived by automated computational analysis using gene prediction method: BestRefseq.
CPEB3	-5.52356	3.4667	508.554 up	0.000987	NC_000010	94050875..93808397	cytoplasmic polyadenylation element binding protein 3, Derived by automated computational analysis using gene prediction method: BestRefseq.
CPEB4	-5.52356	2.75747	311.055 up	0.000488	NC_000005	173315331..173387313	cytoplasmic polyadenylation element binding protein 4, Derived by automated computational analysis using gene prediction method: BestRefseq.
CPNE1	-5.52356	2.97839	362.528 up	0.00075	NC_000020	34252878..34213953	copine I, Derived by automated computational analysis using gene prediction method: BestRefseq.
CPT1A	-5.52356	3.62765	568.575 up	3.17e-05	NC_000011	68609399..68522088	carnitine palmitoyltransferase 1A (liver), Derived by automated computational analysis using gene prediction method: BestRefseq.
CRCP	-5.52356	4.43056	991.949 up	2.96e-05	NC_000007	65579805..65619555	CGRP receptor component, Derived by automated computational analysis using gene prediction method: BestRefseq.
CREB1	-5.52356	3.57449	548.005 up	0.0033	NC_000002	208394616..208470284	cAMP responsive element binding protein 1, Derived by automated computational analysis using gene prediction method: BestRefseq.
CREBRF	-5.52356	3.67921	589.265 up	0.00107	NC_000005	172483355..172566291	CREB3 regulatory factor, Derived by automated computational analysis using gene prediction method: BestRefseq.
CRIP2	-5.52356	3.76033	623.345 up	0.000663	NC_000014	105939275..105946507	cysteine-rich protein 2, Derived by automated computational analysis using gene prediction method: BestRefseq.
CRNKL1	-5.52356	3.18296	417.758 up	0.000934	NC_000020	20036690..20015012	crooked neck pre-mRNA splicing factor-like 1 (Drosophila), Derived by automated computational analysis using gene prediction method: BestRefseq.
CROCC	-5.52356	4.27049	887.776 up	0.000848	NC_000001	17248445..17299474	ciliary rootlet coiled-coil, rootletin; Derived by automated computational analysis using gene prediction method: BestRefseq.
CRYM	-5.52356	2.9477	354.897 up	0.000974	NC_000016	21314404..21269839	crystallin, mu; Derived by automated computational analysis using gene prediction method: BestRefseq.
CRYZ	-5.52356	2.67704	294.190 up	0.000876	NC_000001	75199092..75171170	crystallin, zeta (quinone reductase); Derived by automated computational analysis using gene prediction method: BestRefseq.
CSAD	-5.52356	4.92251	1395.023 up	0.000681	NC_000012	53574693..53551447	cysteine sulfinic acid decarboxylase, Derived by automated computational analysis using gene prediction method: BestRefseq.
CSDA	-5.52356	3.58936	553.684 up	0.000149	NC_000012	10875953..10851676	cold shock domain protein A, Derived by automated computational analysis using gene prediction method: BestRefseq.
CSDE1	-5.52356	4.01104	741.652 up	0.000678	NC_000001	115300671..115259534	cold shock domain containing E1, RNA-binding; Derived by automated computational analysis using gene prediction method: BestRefseq.
CSNK1D	-5.52356	3.65096	577.838 up	0.00123	NC_000017	80231594..80200537	casein kinase 1, delta; Derived by automated computational analysis using gene prediction method: BestRefseq.
CSNK1G1	-5.52356	2.84093	329.581 up	0.000255	NC_000015	64648442..64457716	casein kinase 1, gamma 1; Derived by automated computational analysis using gene prediction method: BestRefseq.
CSRNP1	-5.52356	4.42405	987.480 up	0.000938	NC_000003	39195102..39183342	cysteine-serine-rich nuclear protein 1, Derived by automated computational analysis using gene prediction method: BestRefseq.
CT62	-5.52356	2.69578	298.035 up	0.000412	NC_000015	71407839..71402583	cancer/testis antigen 62, Derived by automated computational analysis using gene prediction method: BestRefseq.
CTBP2	-5.52356	3.04488	379.629 up	0.000126	NC_000010	126849624..126676418	C-terminal binding protein 2, Derived by automated computational analysis using gene prediction method: BestRefseq.
CTC1	-5.52356	3.95592	713.851 up	0.00044	NC_000017	8151413..8128139	CTS telomere maintenance complex component 1, Derived by automated computational analysis using gene prediction method: BestRefseq.
CTDSP2	-5.52356	4.38236	959.353 up	2.27e-05	NC_000012	58240747..58213710	CTD (carboxy-terminal domain, RNA polymerase II, polypeptide A) small phosphatase 2; Derived by automated computational analysis using gene prediction method: BestRefseq.
CTDSPL2	-5.52356	3.71296	603.210 up	0.000751	NC_000015	44719579..44819430	CTD (carboxy-terminal domain, RNA polymerase II, polypeptide A) small phosphatase like 2; Derived by automated computational analysis using gene prediction method: BestRefseq.
CTHRC1	-5.52356	2.9861	364.472 up	0.000874	NC_000008	104383743..104395233	collagen triple helix repeat containing 1, Derived by automated computational analysis using gene prediction method: BestRefseq.
CTIF	-5.52356	4.34093	932.196 up	0.00115	NC_000018	46065427..46389588	CBP80/20-dependent translation initiation factor, Derived by automated computational analysis using gene prediction method: BestRefseq.
CTNNB1	-5.52356	3.92261	697.560 up	0.00154	NC_000003	41240942..41281939	catenin (cadherin-associated protein), beta 1, 88kDa; Derived by automated computational analysis using gene prediction method: BestRefseq.
CTR9	-5.52356	3.05179	381.449 up	0.000204	NC_000011	10772811..10801290	Ctr9, Paf1/RNA polymerase II complex component, homolog (S. cerevisiae); Derived by automated computational analysis using gene prediction method: BestRefseq.
CTSC	-5.52356	2.79095	318.358 up	0.000685	NC_000011	88070941..88026760	cathepsin C, Derived by automated computational analysis using gene prediction method: BestRefseq.
CTSD	-5.52356	3.46113	506.595 up	0.000834	NC_000011	1785222..1773982	cathepsin D, Derived by automated computational analysis using gene prediction method: BestRefseq.
CTXN1	-5.52356	2.70497	299.940 up	0.000297	NC_000019	7991051..7989381	cortexin 1, Derived by automated computational analysis using gene prediction method: BestRefseq.
CUEDC2	-5.52356	3.74347	616.105 up	0.000786	NC_000010	104192423..104183002	CUE domain containing 2, Derived by automated computational analysis using gene prediction method: BestRefseq.
CUL7	-5.52356	3.01445	371.703 up	0.000815	NC_000006	43021683..43005355	cullin 7, Derived by automated computational analysis using gene prediction method: BestRefseq.
CUL9	-5.52356	3.11946	399.767 up	0.000695	NC_000006	43149922..43192325	cullin 9, Derived by automated computational analysis using gene prediction method: BestRefseq.
CXADRP3	-5.52356	5.29165	1801.791 up	0.000174	NC_000018	14498705..14477951	coxsackie virus and adenovirus receptor pseudogene 3, Derived by automated computational analysis using gene prediction method: BestRefseq.
CYFIP1	-5.52356	2.73164	305.537 up	0.000191	NC_000015	22892684..23003603	cytoplasmic FMR1 interacting protein 1, Derived by automated computational analysis using gene prediction method: BestRefseq.
CYP2F1	-5.52356	3.41266	489.858 up	3.45e-06	NC_000019	41620353..41634281	cytochrome P450, family 2, subfamily F, polypeptide 1; Derived by automated computational analysis using gene prediction method: BestRefseq.
DAB2IP	-5.52356	3.82485	651.857 up	0.00114	NC_000009	124329399..124547809	DAB2 interacting protein, Derived by automated computational analysis using gene prediction method: BestRefseq.
DAGLA	-5.52356	4.24862	874.417 up	0.00131	NC_000011	61447905..61514474	diacylglycerol lipase, alpha; Derived by automated computational analysis using gene prediction method: BestRefseq.
DAXX	-5.52356	2.72268	303.645 up	0.000291	NC_000006	33290793..33286335	death-domain associated protein, Derived by automated computational analysis using gene prediction method: BestRefseq.
DAZAP2	-5.52356	3.75419	620.698 up	0.00129	NC_000012	51632508..51640501	DAZ associated protein 2, Derived by automated computational analysis using gene prediction method: BestRefseq.
DBNL	-5.52356	3.33116	462.952 up	0.000144	NC_000007	44084239..44101315	drebrin-like, Derived by automated computational analysis using gene prediction method: BestRefseq.
DCAF16	-5.52356	3.25854	440.226 up	0.00071	NC_000004	17812381..17802278	DDB1 and CUL4 associated factor 16, Derived by automated computational analysis using gene prediction method: BestRefseq.
DCP1A	-5.52356	4.27408	889.985 up	0.000713	NC_000003	53381654..53317443	DCP1 decapping enzyme homolog A (S. cerevisiae), Derived by automated computational analysis using gene prediction method: BestRefseq.
DCST1	-5.52356	4.08291	779.533 up	0.000209	NC_000001	155006282..155023406	DC-STAMP domain containing 1, Derived by automated computational analysis using gene prediction method: BestRefseq.
DCTPP1	-5.52356	3.47922	512.987 up	6.56e-05	NC_000016	30441373..30435019	dCTP pyrophosphatase 1, Derived by automated computational analysis using gene prediction method: BestRefseq.
DCXR	-5.52356	3.40422	487.000 up	0.000377	NC_000017	79995573..79993757	dicarbonyl/L-xylulose reductase, Derived by automated computational analysis using gene prediction method: BestRefseq.
DDAH1	-5.52356	4.7555	1242.529 up	0.00048	NC_000001	86044046..85784168	dimethylarginine dimethylaminohydrolase 1, Derived by automated computational analysis using gene prediction method: BestRefseq.
DDI2	-5.52356	2.91078	345.931 up	0.000932	NC_000001	15943953..15987552	DNA-damage inducible 1 homolog 2 (S. cerevisiae), Derived by automated computational analysis using gene prediction method: BestRefseq.
DDT	-5.52356	3.57487	548.150 up	0.000876	NC_000022	24322019..24313554	D-dopachrome tautomerase, Derived by automated computational analysis using gene prediction method: BestRefseq.
DDTL	-5.52356	3.57332	547.563 up	0.000858	NC_000022	24309026..24314748	D-dopachrome tautomerase-like, Derived by automated computational analysis using gene prediction method: BestRefseq.
DDX18	-5.52356	3.17084	414.262 up	0.000778	NC_000002	118572255..118589953	DEAD (Asp-Glu-Ala-Asp) box polypeptide 18, Derived by automated computational analysis using gene prediction method: BestRefseq.
DDX23	-5.52356	3.74441	616.506 up	0.000484	NC_000012	49245957..49223539	DEAD (Asp-Glu-Ala-Asp) box polypeptide 23, Derived by automated computational analysis using gene prediction method: BestRefseq.
DDX28	-5.52356	3.58356	551.462 up	0.000716	NC_000016	68057770..68055177	DEAD (Asp-Glu-Ala-Asp) box polypeptide 28, Derived by automated computational analysis using gene prediction method: BestRefseq.
DDX31	-5.52356	4.19832	844.460 up	9.13e-05	NC_000009	135545788..135469676	DEAD (Asp-Glu-Ala-Asp) box polypeptide 31, Derived by automated computational analysis using gene prediction method: BestRefseq.
DDX41	-5.52356	4.05007	761.991 up	0.000339	NC_000005	176943967..176938578	DEAD (Asp-Glu-Ala-Asp) box polypeptide 41, Derived by automated computational analysis using gene prediction method: BestRefseq.
DDX47	-5.52356	3.37327	476.663 up	0.00107	NC_000012	12966280..12982915	DEAD (Asp-Glu-Ala-Asp) box polypeptide 47, Derived by automated computational analysis using gene prediction method: BestRefseq.
DDX5	-5.52356	4.42259	986.486 up	0.00118	NC_000017	62502484..62494374	DEAD (Asp-Glu-Ala-Asp) box helicase 5, Derived by automated computational analysis using gene prediction method: BestRefseq.
DEDD2	-5.52356	5.22819	1724.247 up	2.78e-05	NC_000019	42724304..42702745	death effector domain containing 2, Derived by automated computational analysis using gene prediction method: BestRefseq.
DEGS1	-5.52356	3.75342	620.366 up	0.000117	NC_000001	224370910..224381143	delta(4)-desaturase, sphingolipid 1; Derived by automated computational analysis using gene prediction method: BestRefseq.
DEGS2	-5.52356	3.53545	533.376 up	1.18e-05	NC_000014	100626012..100612753	delta(4)-desaturase, sphingolipid 2; Derived by automated computational analysis using gene prediction method: BestRefseq.
DEK	-5.52356	3.90338	688.324 up	0.000736	NC_000006	18264799..18224400	DEK oncogene, Derived by automated computational analysis using gene prediction method: BestRefseq.
DENND1B	-5.52356	2.92762	349.992 up	0.000347	NC_000001	197744623..197473878	DENN/MADD domain containing 1B, Derived by automated computational analysis using gene prediction method: BestRefseq.
DENND3	-5.52356	5.31222	1827.662 up	0.000707	NC_000008	142138720..142205901	DENN/MADD domain containing 3, Derived by automated computational analysis using gene prediction method: BestRefseq.
DENND4A	-5.52356	3.94249	707.239 up	0.000274	NC_000015	66084631..65952954	DENN/MADD domain containing 4A, Derived by automated computational analysis using gene prediction method: BestRefseq.
DENND4B	-5.52356	4.29625	903.768 up	2.3e-05	NC_000001	153919154..153901977	DENN/MADD domain containing 4B, Derived by automated computational analysis using gene prediction method: BestRefseq.
DEPDC1	-5.52356	2.96478	359.125 up	0.000397	NC_000001	68962799..68939835	DEP domain containing 1, Derived by automated computational analysis using gene prediction method: BestRefseq.
DET1	-5.52356	3.17352	415.032 up	0.000899	NC_000015	89089912..89055714	de-etiolated homolog 1 (Arabidopsis), Derived by automated computational analysis using gene prediction method: BestRefseq.
DHH	-5.52356	3.49481	518.560 up	1.43e-05	NC_000012	49488602..49483204	desert hedgehog, Derived by automated computational analysis using gene prediction method: BestRefseq.
DHX16	-5.52356	3.00173	368.441 up	0.000497	NC_000006	30640830..30620896	DEAH (Asp-Glu-Ala-His) box polypeptide 16, Derived by automated computational analysis using gene prediction method: BestRefseq.
DHX29	-5.52356	2.72215	303.532 up	0.000503	NC_000005	54603521..54552073	DEAH (Asp-Glu-Ala-His) box polypeptide 29, Derived by automated computational analysis using gene prediction method: BestRefseq.
DHX33	-5.52356	2.92847	350.198 up	0.00106	NC_000017	5372380..5344232	DEAH (Asp-Glu-Ala-His) box polypeptide 33, Derived by automated computational analysis using gene prediction method: BestRefseq.
DHX35	-5.52356	4.25009	875.311 up	0.000475	NC_000020	37590981..37668366	DEAH (Asp-Glu-Ala-His) box polypeptide 35, Derived by automated computational analysis using gene prediction method: BestRefseq.
DHX9	-5.52356	5.0072	1479.367 up	0.00022	NC_000001	182808439..182857117	DEAH (Asp-Glu-Ala-His) box polypeptide 9, Derived by automated computational analysis using gene prediction method: BestRefseq.
DIAPH1	-5.52356	4.68195	1180.770 up	0.000581	NC_000005	140998622..140894588	diaphanous homolog 1 (Drosophila), Derived by automated computational analysis using gene prediction method: BestRefseq.
DICER1	-5.52356	3.25992	440.647 up	0.000283	NC_000014	95623759..95552565	dicer 1, ribonuclease type III; Derived by automated computational analysis using gene prediction method: BestRefseq.
DIDO1	-5.52356	4.84935	1326.045 up	3.45e-06	NC_000020	61569304..61509090	death inducer-obliterator 1, Derived by automated computational analysis using gene prediction method: BestRefseq.
DLGAP1	-5.52356	6.75074	4953.751 up	0.000842	NC_000018	4455266..3496030	discs, large (Drosophila) homolog-associated protein 1; Derived by automated computational analysis using gene prediction method: BestRefseq.
DLGAP4	-5.52356	3.19795	422.120 up	0.000306	NC_000020	34995444..35157040	discs, large (Drosophila) homolog-associated protein 4; Derived by automated computational analysis using gene prediction method: BestRefseq.
DLX2	-5.52356	5.72094	2426.224 up	0.000771	NC_000002	172967478..172964166	distal-less homeobox 2, Derived by automated computational analysis using gene prediction method: BestRefseq.
DMAP1	-5.52356	3.73188	611.175 up	8.65e-05	NC_000001	44679125..44686351	DNA methyltransferase 1 associated protein 1, Derived by automated computational analysis using gene prediction method: BestRefseq.
DMKN	-5.52356	4.19795	844.241 up	0.00045	NC_000019	36004560..35988119	dermokine, Derived by automated computational analysis using gene prediction method: BestRefseq.
DMXL1	-5.52356	2.64989	288.705 up	0.000543	NC_000005	118407084..118584822	Dmx-like 1, Derived by automated computational analysis using gene prediction method: BestRefseq.
DMXL2	-5.52356	3.78762	635.249 up	3.56e-05	NC_000015	51914967..51739921	Dmx-like 2, Derived by automated computational analysis using gene prediction method: BestRefseq.
DNA2	-5.52356	2.80865	322.288 up	0.00069	NC_000010	70231730..70173821	DNA replication helicase 2 homolog (yeast), Derived by automated computational analysis using gene prediction method: BestRefseq.
DNAAF3	-5.52356	3.21697	427.722 up	0.000425	NC_000019	55678090..55670029	dynein, axonemal, assembly factor 3; Derived by automated computational analysis using gene prediction method: BestRefseq.
DNAH14	-5.52356	3.022	373.654 up	0.000944	NC_000001	225117356..225586996	dynein, axonemal, heavy chain 14; Derived by automated computational analysis using gene prediction method: BestRefseq.
DNAH5	-5.52356	3.80831	644.427 up	0.00116	NC_000005	13944589..13690437	dynein, axonemal, heavy chain 5; Derived by automated computational analysis using gene prediction method: BestRefseq.
DNAJA2	-5.52356	2.76581	312.859 up	0.000583	NC_000016	47007625..46989274	DnaJ (Hsp40) homolog, subfamily A, member 2; Derived by automated computational analysis using gene prediction method: BestRefseq.
DNAJC10	-5.52356	3.12587	401.548 up	0.00056	NC_000002	183580999..183643255	DnaJ (Hsp40) homolog, subfamily C, member 10; Derived by automated computational analysis using gene prediction method: BestRefseq.
DNAJC11	-5.52356	4.20123	846.164 up	0.000955	NC_000001	6761966..6694228	DnaJ (Hsp40) homolog, subfamily C, member 11; Derived by automated computational analysis using gene prediction method: BestRefseq.
DNAJC16	-5.52356	3.0929	392.476 up	0.000347	NC_000001	15853352..15898228	DnaJ (Hsp40) homolog, subfamily C, member 16; Derived by automated computational analysis using gene prediction method: BestRefseq.
DNAJC21	-5.52356	3.3542	470.405 up	0.000204	NC_000005	34929698..34959069	DnaJ (Hsp40) homolog, subfamily C, member 21; Derived by automated computational analysis using gene prediction method: BestRefseq.
DNAJC25	-5.52356	3.88072	677.596 up	0.000297	NC_000009	114393632..114416631	DnaJ (Hsp40) homolog, subfamily C , member 25; Derived by automated computational analysis using gene prediction method: BestRefseq.
DNAJC27	-5.52356	3.66862	584.953 up	0.000375	NC_000002	25194963..25166505	DnaJ (Hsp40) homolog, subfamily C, member 27; Derived by automated computational analysis using gene prediction method: BestRefseq.
DNAJC30	-5.52356	3.91614	694.436 up	0.00132	NC_000007	73097781..73095248	DnaJ (Hsp40) homolog, subfamily C, member 30; Derived by automated computational analysis using gene prediction method: BestRefseq.
DNAJC5	-5.52356	2.73122	305.447 up	0.000399	NC_000020	62526455..62567384	DnaJ (Hsp40) homolog, subfamily C, member 5; Derived by automated computational analysis using gene prediction method: BestRefseq.
DNAJC7	-5.52356	2.77335	314.499 up	0.000928	NC_000017	40169715..40128439	DnaJ (Hsp40) homolog, subfamily C, member 7; Derived by automated computational analysis using gene prediction method: BestRefseq.
DNAJC9	-5.52356	3.93479	703.471 up	0.00102	NC_000010	75007025..75002582	DnaJ (Hsp40) homolog, subfamily C, member 9; Derived by automated computational analysis using gene prediction method: BestRefseq.
DNAJC9-AS1	-5.52356	3.34827	468.476 up	0.000202	NC_000010	75007125..75036742	DNAJC9 antisense RNA 1, Derived by automated computational analysis using gene prediction method: BestRefseq.
DND1P1	-5.52356	4.08638	781.411 up	0.000573	NC_000017	43663230..43664790	dead end homolog 1 pseudogene 1, Derived by automated computational analysis using gene prediction method: Curated Genomic.
DNM1P46	-5.52356	2.64449	287.626 up	0.000117	NC_000015	100347132..100330361	DNM1 pseudogene 46, Derived by automated computational analysis using gene prediction method: BestRefseq.
DNMT3A	-5.52356	3.93908	705.569 up	0.000262	NC_000002	25565459..25455830	DNA (cytosine-5-)-methyltransferase 3 alpha, Derived by automated computational analysis using gene prediction method: BestRefseq.
DNMT3B	-5.52356	4.38878	963.634 up	0.00114	NC_000020	31350191..31397162	DNA (cytosine-5-)-methyltransferase 3 beta, Derived by automated computational analysis using gene prediction method: BestRefseq.
DNPEP	-5.52356	3.86538	670.431 up	0.00109	NC_000002	220252662..220238180	aspartyl aminopeptidase, Derived by automated computational analysis using gene prediction method: BestRefseq.
DNTTIP2	-5.52356	2.65992	290.718 up	0.000415	NC_000001	94344762..94335014	deoxynucleotidyltransferase, terminal, interacting protein 2; Derived by automated computational analysis using gene prediction method: BestRefseq.
DOHH	-5.52356	2.79095	318.358 up	0.000471	NC_000019	3500938..3490819	deoxyhypusine hydroxylase/monooxygenase, Derived by automated computational analysis using gene prediction method: BestRefseq.
DOPEY1	-5.52356	2.90438	344.401 up	0.000238	NC_000006	83777385..83878190	dopey family member 1, Derived by automated computational analysis using gene prediction method: BestRefseq.
DOT1L	-5.52356	3.8493	662.997 up	0.00111	NC_000019	2164148..2232577	DOT1-like, histone H3 methyltransferase (S. cerevisiae); Derived by automated computational analysis using gene prediction method: BestRefseq.
DPF1	-5.52356	5.8754	2700.411 up	0.000358	NC_000019	38720317..38701649	D4, zinc and double PHD fingers family 1; Derived by automated computational analysis using gene prediction method: BestRefseq.
DPH1	-5.52356	4.45302	1007.514 up	0.000975	NC_000017	1933431..1946725	DPH1 homolog (S. cerevisiae), Derived by automated computational analysis using gene prediction method: BestRefseq.
DPH3	-5.52356	3.17898	416.607 up	0.000438	NC_000003	16306496..16298568	DPH3, KTI11 homolog (S. cerevisiae); Derived by automated computational analysis using gene prediction method: BestRefseq.
DPH5	-5.52356	3.00877	370.242 up	0.000576	NC_000001	101491362..101455179	DPH5 homolog (S. cerevisiae), Derived by automated computational analysis using gene prediction method: BestRefseq.
DPM2	-5.52356	2.77485	314.826 up	0.000276	NC_000009	130700763..130697374	dolichyl-phosphate mannosyltransferase polypeptide 2, regulatory subunit; Derived by automated computational analysis using gene prediction method: BestRefseq.
DPM3	-5.52356	3.52416	529.219 up	0.000751	NC_000001	155112996..155112367	dolichyl-phosphate mannosyltransferase polypeptide 3, Derived by automated computational analysis using gene prediction method: BestRefseq.
DPP8	-5.52356	4.38515	961.211 up	4.59e-05	NC_000015	65810035..65737998	dipeptidyl-peptidase 8, Derived by automated computational analysis using gene prediction method: BestRefseq.
DPY19L2P1	-5.52356	3.82081	650.033 up	0.00048	NC_000007	35225774..35120899	dpy-19-like 2 pseudogene 1 (C. elegans), Derived by automated computational analysis using gene prediction method: BestRefseq.
DPYSL3	-5.52356	4.41839	983.616 up	0.0012	NC_000005	146889619..146770371	dihydropyrimidinase-like 3, Derived by automated computational analysis using gene prediction method: BestRefseq.
DRAM2	-5.52356	3.44202	499.929 up	0.000234	NC_000001	111682838..111659954	DNA-damage regulated autophagy modulator 2, Derived by automated computational analysis using gene prediction method: BestRefseq.
DSE	-5.52356	3.61784	564.725 up	0.000426	NC_000006	116601283..116759442	dermatan sulfate epimerase, Derived by automated computational analysis using gene prediction method: BestRefseq.
DSTN	-5.52356	4.1757	831.319 up	0.000246	NC_000020	17550599..17588652	destrin (actin depolymerizing factor), Derived by automated computational analysis using gene prediction method: BestRefseq.
DSTYK	-5.52356	4.43701	996.394 up	0.000121	NC_000001	205180727..205111631	dual serine/threonine and tyrosine protein kinase, Derived by automated computational analysis using gene prediction method: BestRefseq.
DTX4	-5.52356	3.63665	572.135 up	0.000422	NC_000011	58939812..58976060	deltex homolog 4 (Drosophila), Derived by automated computational analysis using gene prediction method: BestRefseq.
DUS1L	-5.52356	3.68704	592.470 up	0.000265	NC_000017	80023697..80015748	dihydrouridine synthase 1-like (S. cerevisiae), Derived by automated computational analysis using gene prediction method: BestRefseq.
DUS3L	-5.52356	4.38876	963.620 up	0.000636	NC_000019	5791249..5785151	dihydrouridine synthase 3-like (S. cerevisiae), Derived by automated computational analysis using gene prediction method: BestRefseq.
DUSP22	-5.52356	4.57257	1094.558 up	4.83e-05	NC_000006	292101..351355	dual specificity phosphatase 22, Derived by automated computational analysis using gene prediction method: BestRefseq.
DUSP5	-5.52356	3.5599	542.495 up	0.000445	NC_000010	112257625..112271302	dual specificity phosphatase 5, Derived by automated computational analysis using gene prediction method: BestRefseq.
DYNC1I1	-5.52356	2.75624	310.791 up	0.000704	NC_000007	95401818..95727736	dynein, cytoplasmic 1, intermediate chain 1; Derived by automated computational analysis using gene prediction method: BestRefseq.
DYNC1LI1	-5.52356	3.79901	640.283 up	0.000695	NC_000003	32612366..32567463	dynein, cytoplasmic 1, light intermediate chain 1; Derived by automated computational analysis using gene prediction method: BestRefseq.
DYNLRB1	-5.52356	4.82316	1302.187 up	8.94e-05	NC_000020	33104204..33128762	dynein, light chain, roadblock-type 1; Derived by automated computational analysis using gene prediction method: BestRefseq.
DYNLT1	-5.52356	3.15974	411.087 up	0.000373	NC_000006	159065804..159057506	dynein, light chain, Tctex-type 1; Derived by automated computational analysis using gene prediction method: BestRefseq.
DYRK1B	-5.52356	4.89523	1368.892 up	0.000743	NC_000019	40324841..40315990	dual-specificity tyrosine-(Y)-phosphorylation regulated kinase 1B, Derived by automated computational analysis using gene prediction method: BestRefseq.
DYX1C1-CCPG1	-5.52356	3.95608	713.930 up	0.000876	NC_000015	55790782..55647421	DYX1C1-CCPG1 readthrough (non-protein coding), Derived by automated computational analysis using gene prediction method: BestRefseq.
DZANK1	-5.52356	3.33617	464.565 up	0.000653	NC_000020	18447829..18364011	double zinc ribbon and ankyrin repeat domains 1, Derived by automated computational analysis using gene prediction method: BestRefseq.
E2F4	-5.52356	2.80698	321.915 up	0.000902	NC_000016	67226068..67232821	E2F transcription factor 4, p107/p130-binding; Derived by automated computational analysis using gene prediction method: BestRefseq.
E4F1	-5.52356	3.12673	401.787 up	0.000255	NC_000016	2273567..2285743	E4F transcription factor 1, Derived by automated computational analysis using gene prediction method: BestRefseq.
ECH1	-5.52356	4.94467	1416.619 up	8.75e-05	NC_000019	39322497..39306062	enoyl CoA hydratase 1, peroxisomal; Derived by automated computational analysis using gene prediction method: BestRefseq.
ECHDC2	-5.52356	3.45052	502.884 up	0.00108	NC_000001	53387446..53361582	enoyl CoA hydratase domain containing 2, Derived by automated computational analysis using gene prediction method: BestRefseq.
EDEM2	-5.52356	3.17813	416.360 up	0.00106	NC_000020	33735161..33703160	ER degradation enhancer, mannosidase alpha-like 2; Derived by automated computational analysis using gene prediction method: BestRefseq.
EDEM3	-5.52356	4.88121	1355.653 up	2.23e-05	NC_000001	184724041..184659625	ER degradation enhancer, mannosidase alpha-like 3; Derived by automated computational analysis using gene prediction method: BestRefseq.
EDF1	-5.52356	2.82462	325.876 up	0.000259	NC_000009	139760738..139756571	endothelial differentiation-related factor 1, Derived by automated computational analysis using gene prediction method: BestRefseq.
EED	-5.52356	4.18974	839.449 up	0.000946	NC_000011	85955806..85989785	embryonic ectoderm development, Derived by automated computational analysis using gene prediction method: BestRefseq.
EEF1A1	2.58303	5.62375	8.229 up	0.00388	NC_000006	74230755..74225473	eukaryotic translation elongation factor 1 alpha 1, Derived by automated computational analysis using gene prediction method: BestRefseq.
EEF1G	-5.52356	4.84007	1317.544 up	0.00153	NC_000011	62341460..62327073	eukaryotic translation elongation factor 1 gamma, Derived by automated computational analysis using gene prediction method: BestRefseq.
EEF2K	-5.52356	3.57383	547.755 up	0.000514	NC_000016	22217592..22300066	eukaryotic elongation factor-2 kinase, Derived by automated computational analysis using gene prediction method: BestRefseq.
EEFSEC	-5.52356	3.48856	516.319 up	0.000503	NC_000003	127872313..128127489	eukaryotic elongation factor, selenocysteine-tRNA-specific; Derived by automated computational analysis using gene prediction method: BestRefseq.
EFHA1	-5.52356	2.92616	349.639 up	0.000686	NC_000013	22178355..22066828	EF-hand domain family, member A1; Derived by automated computational analysis using gene prediction method: BestRefseq.
EFR3A	-5.52356	4.10602	792.122 up	0.00062	NC_000008	132916356..133025889	EFR3 homolog A (S. cerevisiae), Derived by automated computational analysis using gene prediction method: BestRefseq.
EGFR	-5.52356	4.85333	1329.708 up	0.00381	NC_000007	55086725..55275031	epidermal growth factor receptor, Derived by automated computational analysis using gene prediction method: BestRefseq.
EGLN2	-5.52356	3.45833	505.612 up	0.000869	NC_000019	41305048..41314346	egl nine homolog 2 (C. elegans), Derived by automated computational analysis using gene prediction method: BestRefseq.
EGR1	-5.52356	3.75342	620.366 up	0.000117	NC_000005	137801181..137805004	early growth response 1, Derived by automated computational analysis using gene prediction method: BestRefseq.
EHD1	-5.52356	5.14673	1629.591 up	0.00152	NC_000011	64646191..64620208	EH-domain containing 1, Derived by automated computational analysis using gene prediction method: BestRefseq.
EHD2	-5.52356	4.15052	816.935 up	0.00141	NC_000019	48216601..48246391	EH-domain containing 2, Derived by automated computational analysis using gene prediction method: BestRefseq.
EHD3	-5.52356	3.16644	413.002 up	1.93e-05	NC_000002	31456880..31491260	EH-domain containing 3, Derived by automated computational analysis using gene prediction method: BestRefseq.
EID2	-5.52356	4.40431	974.064 up	0.000112	NC_000019	40030838..40029446	EP300 interacting inhibitor of differentiation 2, Derived by automated computational analysis using gene prediction method: BestRefseq.
EID2B	-5.52356	4.34259	933.268 up	0.00122	NC_000019	40023494..40021630	EP300 interacting inhibitor of differentiation 2B, Derived by automated computational analysis using gene prediction method: BestRefseq.
EIF1	-5.52356	3.45823	505.578 up	0.000245	NC_000017	39845127..39847898	eukaryotic translation initiation factor 1, Derived by automated computational analysis using gene prediction method: BestRefseq.
EIF1AD	-5.52356	4.60141	1116.660 up	0.000267	NC_000011	65769637..65764016	eukaryotic translation initiation factor 1A domain containing, Derived by automated computational analysis using gene prediction method: BestRefseq.
EIF2B1	-5.52356	3.47771	512.451 up	0.000624	NC_000012	124118323..124105570	eukaryotic translation initiation factor 2B, subunit 1 alpha, 26kDa; Derived by automated computational analysis using gene prediction method: BestRefseq.
EIF2C2	-5.52356	4.5181	1054.002 up	0.000893	NC_000008	141645646..141541264	eukaryotic translation initiation factor 2C, 2; Derived by automated computational analysis using gene prediction method: BestRefseq.
EIF2D	-5.52356	4.38788	963.036 up	0.000179	NC_000001	206785904..206764974	eukaryotic translation initiation factor 2D, Derived by automated computational analysis using gene prediction method: BestRefseq.
EIF2S2	-5.52356	3.4407	499.472 up	0.000868	NC_000020	32700085..32676115	eukaryotic translation initiation factor 2, subunit 2 beta, 38kDa; Derived by automated computational analysis using gene prediction method: BestRefseq.
EIF3CL	-5.52356	3.00036	368.091 up	0.000734	NC_000016	28415162..28390900	eukaryotic translation initiation factor 3, subunit C-like; Derived by automated computational analysis using gene prediction method: BestRefseq.
EIF3D	-5.52356	3.66749	584.496 up	0.000677	NC_000022	36925277..36906897	eukaryotic translation initiation factor 3, subunit D; Derived by automated computational analysis using gene prediction method: BestRefseq.
EIF3G	-5.52356	3.51838	527.102 up	0.000943	NC_000019	10230599..10225690	eukaryotic translation initiation factor 3, subunit G; Derived by automated computational analysis using gene prediction method: BestRefseq.
EIF3K	-5.52356	5.12582	1606.135 up	0.000547	NC_000019	39109722..39127595	eukaryotic translation initiation factor 3, subunit K; Derived by automated computational analysis using gene prediction method: BestRefseq.
EIF4A3	-5.52356	3.43701	498.197 up	0.000137	NC_000017	78120982..78109013	eukaryotic translation initiation factor 4A3, Derived by automated computational analysis using gene prediction method: BestRefseq.
EIF4EBP2	-5.52356	3.1271	401.890 up	1.87e-05	NC_000010	72163861..72188374	eukaryotic translation initiation factor 4E binding protein 2, Derived by automated computational analysis using gene prediction method: BestRefseq.
EIF4G2	-5.52356	4.0477	760.738 up	0.00113	NC_000011	10830582..10818593	eukaryotic translation initiation factor 4 gamma, 2; Derived by automated computational analysis using gene prediction method: BestRefseq.
EIF5	-5.52356	4.00153	736.779 up	0.000514	NC_000014	103800339..103811362	eukaryotic translation initiation factor 5, Derived by automated computational analysis using gene prediction method: BestRefseq.
EIF5A2	-5.52356	2.99998	367.994 up	0.000824	NC_000003	170626426..170606204	eukaryotic translation initiation factor 5A2, Derived by automated computational analysis using gene prediction method: BestRefseq.
ELF2P2	-5.52356	4.13361	807.416 up	9.22e-05	NC_000006	1515817..1512576	E74-like factor 2 pseudogene 2, Derived by automated computational analysis using gene prediction method: Curated Genomic.
ELK4	-5.52356	4.12979	805.280 up	0.00033	NC_000001	205602000..205577071	ELK4, ETS-domain protein (SRF accessory protein 1); Derived by automated computational analysis using gene prediction method: BestRefseq.
ELMO1	-5.52356	4.202	846.614 up	0.0011	NC_000007	37488895..36892511	engulfment and cell motility 1, Derived by automated computational analysis using gene prediction method: BestRefseq.
ELN	-5.52356	3.82612	652.432 up	0.000653	NC_000007	73442427..73484237	elastin, Derived by automated computational analysis using gene prediction method: BestRefseq.
ELOVL1	-5.52356	3.23571	433.315 up	0.000164	NC_000001	43833745..43829068	ELOVL fatty acid elongase 1, Derived by automated computational analysis using gene prediction method: BestRefseq.
ELP2	-5.52356	2.91941	348.007 up	0.000415	NC_000018	33709837..33754688	elongator acetyltransferase complex subunit 2, Derived by automated computational analysis using gene prediction method: BestRefseq.
ELP6	-5.52356	3.51214	524.829 up	0.00122	NC_000003	47555199..47537130	elongator acetyltransferase complex subunit 6, Derived by automated computational analysis using gene prediction method: BestRefseq.
EMC2	-5.52356	3.47929	513.013 up	0.000135	NC_000008	109455853..109499136	ER membrane protein complex subunit 2, Derived by automated computational analysis using gene prediction method: BestRefseq.
EMC3	-5.52356	3.6505	577.653 up	0.000807	NC_000003	10028522..10005636	ER membrane protein complex subunit 3, Derived by automated computational analysis using gene prediction method: BestRefseq.
EMILIN1	-5.52356	4.08409	780.171 up	0.00134	NC_000002	27301435..27309271	elastin microfibril interfacer 1, Derived by automated computational analysis using gene prediction method: BestRefseq.
EML2	-5.52356	6.28316	3582.435 up	0.000634	NC_000019	46148775..46112658	echinoderm microtubule associated protein like 2, Derived by automated computational analysis using gene prediction method: BestRefseq.
EML3	-5.52356	3.33572	464.417 up	0.000804	NC_000011	62380237..62369691	echinoderm microtubule associated protein like 3, Derived by automated computational analysis using gene prediction method: BestRefseq.
EML4	-5.52356	4.12673	803.575 up	0.000408	NC_000002	42396490..42559688	echinoderm microtubule associated protein like 4, Derived by automated computational analysis using gene prediction method: BestRefseq.
EMP1	-5.52356	2.94927	355.284 up	0.000574	NC_000012	13349602..13369708	epithelial membrane protein 1, Derived by automated computational analysis using gene prediction method: BestRefseq.
ENC1	-5.52356	3.58473	551.910 up	8.78e-05	NC_000005	73937249..73923231	ectodermal-neural cortex 1 (with BTB-like domain), Derived by automated computational analysis using gene prediction method: BestRefseq.
ENO1	-5.52356	3.28319	447.812 up	0.000548	NC_000001	8939151..8921059	enolase 1, (alpha); Derived by automated computational analysis using gene prediction method: BestRefseq.
EPB41L4B	-5.52356	2.9351	351.811 up	0.000231	NC_000009	112083021..111934254	erythrocyte membrane protein band 4.1 like 4B, Derived by automated computational analysis using gene prediction method: BestRefseq.
EPG5	-5.52356	2.78339	316.694 up	1.7e-06	NC_000018	43547305..43427574	ectopic P-granules autophagy protein 5 homolog (C. elegans), Derived by automated computational analysis using gene prediction method: BestRefseq.
EPHX4	-5.52356	2.62292	283.357 up	0.000201	NC_000001	92495533..92529093	epoxide hydrolase 4, Derived by automated computational analysis using gene prediction method: BestRefseq.
EPN2	-5.52356	3.89591	684.766 up	0.000457	NC_000017	19140690..19240028	epsin 2, Derived by automated computational analysis using gene prediction method: BestRefseq.
EPOR	-5.52356	4.56677	1090.162 up	0.000566	NC_000019	11495018..11487881	erythropoietin receptor, Derived by automated computational analysis using gene prediction method: BestRefseq.
EPRS	-5.52356	3.81259	646.340 up	2.92e-05	NC_000001	220220000..220141942	glutamyl-prolyl-tRNA synthetase, Derived by automated computational analysis using gene prediction method: BestRefseq.
EPS15	-5.52356	3.80506	642.978 up	0.000988	NC_000001	51984995..51819935	epidermal growth factor receptor pathway substrate 15, Derived by automated computational analysis using gene prediction method: BestRefseq.
ERBB2IP	-5.52356	3.86433	669.939 up	0.000658	NC_000005	65222382..65376851	erbb2 interacting protein, Derived by automated computational analysis using gene prediction method: BestRefseq.
ERCC1	-5.52356	6.47252	4084.900 up	0.00022	NC_000019	45927177..45910591	excision repair cross-complementing rodent repair deficiency, complementation group 1 (includes overlapping antisense sequence); Derived by automated computational analysis using gene prediction method: BestRefseq.
ERCC3	-5.52356	3.05768	383.011 up	0.000597	NC_000002	128051752..128014866	excision repair cross-complementing rodent repair deficiency, complementation group 3; Derived by automated computational analysis using gene prediction method: BestRefseq.
ERF	-5.52356	6.12199	3203.770 up	0.000496	NC_000019	42759309..42751717	Ets2 repressor factor, Derived by automated computational analysis using gene prediction method: BestRefseq.
ERP44	-5.52356	3.52115	528.116 up	0.00119	NC_000009	102861330..102741461	endoplasmic reticulum protein 44, Derived by automated computational analysis using gene prediction method: BestRefseq.
ESF1	-5.52356	2.62267	283.308 up	0.000424	NC_000020	13765532..13694969	ESF1, nucleolar pre-rRNA processing protein, homolog (S. cerevisiae); Derived by automated computational analysis using gene prediction method: BestRefseq.
ETHE1	-5.52356	4.11482	796.970 up	0.000315	NC_000019	44031396..44010871	ethylmalonic encephalopathy 1, Derived by automated computational analysis using gene prediction method: BestRefseq.
ETV2	-5.52356	5.30417	1817.488 up	0.000541	NC_000019	36132647..36135773	ets variant 2, Derived by automated computational analysis using gene prediction method: BestRefseq.
EXD2	-5.52356	2.98027	363.001 up	9.01e-05	NC_000014	69658194..69710737	exonuclease 3'-5' domain containing 2, Derived by automated computational analysis using gene prediction method: BestRefseq.
EXOC2	-5.52356	4.99691	1468.850 up	0.000863	NC_000006	693141..485138	exocyst complex component 2, Derived by automated computational analysis using gene prediction method: BestRefseq.
EXOC3L1	-5.52356	2.64906	288.539 up	0.000788	NC_000016	67224107..67218282	exocyst complex component 3-like 1, Derived by automated computational analysis using gene prediction method: BestRefseq.
EXOG	-5.52356	3.23254	432.364 up	0.00106	NC_000003	38537763..38567796	endo/exonuclease (5'-3'), endonuclease G-like; Derived by automated computational analysis using gene prediction method: BestRefseq.
EXOSC5	-5.52356	4.27508	890.602 up	0.0004	NC_000019	41903256..41892275	exosome component 5, Derived by automated computational analysis using gene prediction method: BestRefseq.
EZH2	-1.35803	3.43581	27.738 up	0.0017	NC_000007	148581441..148504464	enhancer of zeste homolog 2 (Drosophila), Derived by automated computational analysis using gene prediction method: BestRefseq.
FA2H	-5.52356	3.1202	399.973 up	0.000382	NC_000016	74808729..74746853	fatty acid 2-hydroxylase, Derived by automated computational analysis using gene prediction method: BestRefseq.
FADS1	-5.52356	4.35712	942.719 up	0.00128	NC_000011	61584529..61567097	fatty acid desaturase 1, Derived by automated computational analysis using gene prediction method: BestRefseq.
FAF1	-5.52356	3.36552	474.109 up	0.000203	NC_000001	51425936..50906935	Fas (TNFRSF6) associated factor 1, Derived by automated computational analysis using gene prediction method: BestRefseq.
FAF2	-5.52356	3.19142	420.214 up	0.000576	NC_000005	175875356..175937075	Fas associated factor family member 2, Derived by automated computational analysis using gene prediction method: BestRefseq.
FAM100A	-5.52356	2.71404	301.832 up	0.000403	NC_000016	4664927..4658884	family with sequence similarity 100, member A; Derived by automated computational analysis using gene prediction method: BestRefseq.
FAM103A1	-5.52356	2.62765	284.287 up	0.000145	NC_000015	83654955..83659809	family with sequence similarity 103, member A1; Derived by automated computational analysis using gene prediction method: BestRefseq.
FAM104A	-5.52356	3.03687	377.527 up	0.000529	NC_000017	71228533..71203492	family with sequence similarity 104, member A; Derived by automated computational analysis using gene prediction method: BestRefseq.
FAM105B	-5.52356	3.70497	599.880 up	0.000262	NC_000005	14664783..14699842	family with sequence similarity 105, member B; Derived by automated computational analysis using gene prediction method: BestRefseq.
FAM114A2	-5.52356	3.75306	620.212 up	0.000294	NC_000005	153418497..153371263	family with sequence similarity 114, member A2; Derived by automated computational analysis using gene prediction method: BestRefseq.
FAM115A	-5.52356	3.01516	371.888 up	0.000849	NC_000007	143599278..143548461	family with sequence similarity 115, member A; Derived by automated computational analysis using gene prediction method: BestRefseq.
FAM120A	-5.52356	3.40422	487.000 up	0.000188	NC_000009	96214173..96328397	family with sequence similarity 120A, Derived by automated computational analysis using gene prediction method: BestRefseq.
FAM125B	-5.52356	3.68723	592.551 up	0.000361	NC_000009	129089123..129269320	family with sequence similarity 125, member B; Derived by automated computational analysis using gene prediction method: BestRefseq.
FAM136A	-5.52356	3.88124	677.839 up	5.26e-06	NC_000002	70529220..70523108	family with sequence similarity 136, member A; Derived by automated computational analysis using gene prediction method: BestRefseq.
FAM156A	-5.52356	5.20156	1692.708 up	0.000636	NC_000023	53024651..52976462	family with sequence similarity 156, member A; Derived by automated computational analysis using gene prediction method: BestRefseq.
FAM156B	-5.52356	4.77625	1260.524 up	0.000526	NC_000023	52928409..52937587	family with sequence similarity 156, member B; Derived by automated computational analysis using gene prediction method: BestRefseq.
FAM161B	-5.52356	3.13155	403.134 up	0.000809	NC_000014	74417117..74399695	family with sequence similarity 161, member B; Derived by automated computational analysis using gene prediction method: BestRefseq.
FAM169B	-5.52356	3.54006	535.084 up	0.00045	NC_000015	99057611..98980391	family with sequence similarity 169, member B; Derived by automated computational analysis using gene prediction method: BestRefseq.
FAM178A	-5.52356	3.61321	562.912 up	0.000195	NC_000010	102672326..102724891	family with sequence similarity 178, member A; Derived by automated computational analysis using gene prediction method: BestRefseq.
FAM189B	-5.52356	4.81919	1298.611 up	0.00056	NC_000001	155225274..155216996	family with sequence similarity 189, member B; Derived by automated computational analysis using gene prediction method: BestRefseq.
FAM210A	2.36745	5.30495	7.660 up	0.00439	NC_000018	13726591..13663346	family with sequence similarity 210, member A; Derived by automated computational analysis using gene prediction method: BestRefseq.
FAM212B	-5.52356	3.95645	714.112 up	0.000582	NC_000001	112298419..112264686	family with sequence similarity 212, member B; Derived by automated computational analysis using gene prediction method: BestRefseq.
FAM21A	-5.52356	3.74897	618.456 up	0.000805	NC_000010	51827684..51893269	family with sequence similarity 21, member A; Derived by automated computational analysis using gene prediction method: BestRefseq.
FAM21C	-5.52356	3.82462	651.752 up	0.000232	NC_000010	46222648..46288412	family with sequence similarity 21, member C; Derived by automated computational analysis using gene prediction method: BestRefseq.
FAM25C	-5.52356	3.977	724.359 up	0.000142	NC_000010	49207825..49203372	family with sequence similarity 25, member C; Derived by automated computational analysis using gene prediction method: BestRefseq.
FAM35B	-5.52356	3.02846	375.330 up	0.000242	NC_000010	46897641..46939145	family with sequence similarity 35, member B; Derived by automated computational analysis using gene prediction method: BestRefseq.
FAM35B2	-5.52356	3.48709	515.795 up	8.07e-05	NC_000010	47379720..47421238	family with sequence similarity 35, member B2 (pseudogene); Derived by automated computational analysis using gene prediction method: BestRefseq.
FAM49B	-5.52356	4.66551	1167.389 up	0.000954	NC_000008	131028897..130851839	family with sequence similarity 49, member B; Derived by automated computational analysis using gene prediction method: BestRefseq.
FAM53A	-5.52356	3.2031	423.629 up	0.000893	NC_000004	1685988..1641608	family with sequence similarity 53, member A; Derived by automated computational analysis using gene prediction method: BestRefseq.
FAM63B	-5.52356	3.4149	490.621 up	0.000299	NC_000015	59063393..59149754	family with sequence similarity 63, member B; Derived by automated computational analysis using gene prediction method: BestRefseq.
FAM64A	-5.52356	3.09898	394.133 up	0.000573	NC_000017	6347735..6354385	family with sequence similarity 64, member A; Derived by automated computational analysis using gene prediction method: BestRefseq.
FAM82A1	-5.52356	3.6713	586.043 up	0.000838	NC_000002	38152462..38294285	family with sequence similarity 82, member A1; Derived by automated computational analysis using gene prediction method: BestRefseq.
FAM82A2	-5.52356	3.32499	460.977 up	0.000525	NC_000015	41047458..41028086	family with sequence similarity 82, member A2; Derived by automated computational analysis using gene prediction method: BestRefseq.
FAM82B	-5.52356	2.97959	362.831 up	0.000391	NC_000008	87521009..87484578	family with sequence similarity 82, member B; Derived by automated computational analysis using gene prediction method: BestRefseq.
FAM83D	-5.52356	2.79901	320.141 up	0.000566	NC_000020	37554955..37581703	family with sequence similarity 83, member D; Derived by automated computational analysis using gene prediction method: BestRefseq.
FAM86C1	-5.52356	3.56663	545.030 up	0.000267	NC_000011	71498557..71512280	family with sequence similarity 86, member C1; Derived by automated computational analysis using gene prediction method: BestRefseq.
FAM86EP	-5.52356	2.85911	333.760 up	0.000356	NC_000004	3957148..3943669	family with sequence similarity 86, member E, pseudogene; Derived by automated computational analysis using gene prediction method: BestRefseq.
FAM8A1	-5.52356	3.41367	490.201 up	0.000889	NC_000006	17600518..17611950	family with sequence similarity 8, member A1; Derived by automated computational analysis using gene prediction method: BestRefseq.
FAM96B	-5.52356	2.92007	348.165 up	0.000256	NC_000016	66968326..66965958	family with sequence similarity 96, member B; Derived by automated computational analysis using gene prediction method: BestRefseq.
FAM98B	-5.52356	3.7053	600.017 up	0.000258	NC_000015	38746328..38777063	family with sequence similarity 98, member B; Derived by automated computational analysis using gene prediction method: BestRefseq.
FAM98C	-5.52356	4.8628	1338.465 up	0.000457	NC_000019	38893775..38899728	family with sequence similarity 98, member C; Derived by automated computational analysis using gene prediction method: BestRefseq.
FAN1	-5.52356	3.8242	651.562 up	0.00125	NC_000015	31196055..31235311	FANCD2/FANCI-associated nuclease 1, Derived by automated computational analysis using gene prediction method: BestRefseq.
FANCC	-5.52356	4.16437	824.816 up	0.000891	NC_000009	98079991..97861336	Fanconi anemia, complementation group C; Derived by automated computational analysis using gene prediction method: BestRefseq.
FANCI	-5.52356	3.57804	549.356 up	0.000896	NC_000015	89787194..89860362	Fanconi anemia, complementation group I; Derived by automated computational analysis using gene prediction method: BestRefseq.
FAU	-5.52356	3.39108	482.585 up	0.000823	NC_000011	64889672..64888099	Finkel-Biskis-Reilly murine sarcoma virus (FBR-MuSV) ubiquitously expressed, Derived by automated computational analysis using gene prediction method: BestRefseq.
FBF1	-5.52356	3.00942	370.409 up	9.01e-05	NC_000017	73937119..73906618	Fas (TNFRSF6) binding factor 1, Derived by automated computational analysis using gene prediction method: BestRefseq.
FBL	-5.52356	4.11822	798.849 up	0.000926	NC_000019	40337054..40325093	fibrillarin, Derived by automated computational analysis using gene prediction method: BestRefseq.
FBP2	-5.52356	2.75898	311.382 up	0.000508	NC_000009	97356075..97321002	fructose-1,6-bisphosphatase 2; Derived by automated computational analysis using gene prediction method: BestRefseq.
FBXL19-AS1	-5.52356	5.10152	1579.317 up	0.000227	NC_000016	30934590..30930640	FBXL19 antisense RNA 1 (head to head), Derived by automated computational analysis using gene prediction method: BestRefseq.
FBXL5	-5.52356	3.07251	386.967 up	0.000267	NC_000004	15657035..15606007	F-box and leucine-rich repeat protein 5, Derived by automated computational analysis using gene prediction method: BestRefseq.
FBXO17	-5.52356	5.41231	1958.962 up	0.000199	NC_000019	39466380..39432042	F-box protein 17, Derived by automated computational analysis using gene prediction method: BestRefseq.
FBXO27	-5.52356	2.77335	314.499 up	0.00069	NC_000019	39523198..39514661	F-box protein 27, Derived by automated computational analysis using gene prediction method: BestRefseq.
FBXO28	-5.52356	3.10677	396.268 up	0.00019	NC_000001	224301789..224349749	F-box protein 28, Derived by automated computational analysis using gene prediction method: BestRefseq.
FBXO31	2.35394	4.8815	5.765 up	0.00205	NC_000016	87425708..87362942	F-box protein 31, Derived by automated computational analysis using gene prediction method: BestRefseq.
FBXO38	-5.52356	3.25141	438.055 up	0.000948	NC_000005	147763546..147822399	F-box protein 38, Derived by automated computational analysis using gene prediction method: BestRefseq.
FBXO43	-5.52356	3.55372	540.176 up	0.000636	NC_000008	101158099..101145588	F-box protein 43, Derived by automated computational analysis using gene prediction method: BestRefseq.
FBXO46	-5.52356	5.25734	1759.441 up	9.18e-05	NC_000019	46234151..46213887	F-box protein 46, Derived by automated computational analysis using gene prediction method: BestRefseq.
FBXW11	-5.52356	3.88878	681.392 up	0.0004	NC_000005	171433877..171288556	F-box and WD repeat domain containing 11, Derived by automated computational analysis using gene prediction method: BestRefseq.
FBXW2	-5.52356	3.70623	600.406 up	0.00104	NC_000009	123555740..123519254	F-box and WD repeat domain containing 2, Derived by automated computational analysis using gene prediction method: BestRefseq.
FBXW5	-5.52356	4.30447	908.930 up	0.000334	NC_000009	139839206..139834885	F-box and WD repeat domain containing 5, Derived by automated computational analysis using gene prediction method: BestRefseq.
FCGR1C	-5.52356	3.64747	576.443 up	0.000247	NC_000001	149369294..149378297	Fc fragment of IgG, high affinity Ic, receptor (CD64), pseudogene; Derived by automated computational analysis using gene prediction method: BestRefseq.
FEZ2	-5.52356	3.00129	368.329 up	0.000464	NC_000002	36825332..36779401	fasciculation and elongation protein zeta 2 (zygin II), Derived by automated computational analysis using gene prediction method: BestRefseq.
FGD5-AS1	-5.52356	3.61095	562.034 up	0.000833	NC_000003	14989948..14984286	FGD5 antisense RNA 1, Derived by automated computational analysis using gene prediction method: BestRefseq.
FGF1	-5.52356	4.00211	737.077 up	0.00022	NC_000005	142077635..141971743	fibroblast growth factor 1 (acidic), Derived by automated computational analysis using gene prediction method: BestRefseq.
FGFBP3	-5.52356	4.21759	855.814 up	0.00105	NC_000010	93669258..93666345	fibroblast growth factor binding protein 3, Derived by automated computational analysis using gene prediction method: BestRefseq.
FGFR1OP	-5.52356	3.28265	447.644 up	0.000914	NC_000006	167412816..167454066	FGFR1 oncogene partner, Derived by automated computational analysis using gene prediction method: BestRefseq.
FIBP	-5.52356	4.43083	992.137 up	0.000543	NC_000011	65656010..65651211	fibroblast growth factor (acidic) intracellular binding protein, Derived by automated computational analysis using gene prediction method: BestRefseq.
FIGNL2	-5.52356	4.12525	802.755 up	0.000637	NC_000012	52225701..52211676	fidgetin-like 2, Derived by automated computational analysis using gene prediction method: BestRefseq.
FITM2	-5.52356	3.85295	664.676 up	0.000262	NC_000020	42939889..42935197	fat storage-inducing transmembrane protein 2, Derived by automated computational analysis using gene prediction method: BestRefseq.
FKBP15	-5.52356	2.9477	354.897 up	0.000974	NC_000009	115983641..115927800	FK506 binding protein 15, 133kDa; Derived by automated computational analysis using gene prediction method: BestRefseq.
FLCN	-5.52356	3.89493	684.300 up	0.000215	NC_000017	17140502..17115526	folliculin, Derived by automated computational analysis using gene prediction method: BestRefseq.
FLJ37453	-5.52356	4.42883	990.760 up	9.01e-05	NC_000001	16174642..16160710	uncharacterized LOC729614, Derived by automated computational analysis using gene prediction method: BestRefseq.
FLJ38109	-5.52356	2.6683	292.412 up	0.000533	NC_000005	153825382..153769329	uncharacterized LOC386627, Derived by automated computational analysis using gene prediction method: BestRefseq.
FLJ39632	-5.52356	3.63163	570.148 up	0.000571	NC_000014	19894784..19887179	Derived by automated computational analysis using gene prediction method: GNOMON. Supporting evidence includes similarity to: 1 mRNA, 16 ESTs, 1 Protein
FLJ39739	-5.52356	3.76397	624.923 up	0.000534	NC_000001	147931980..147906022	uncharacterized FLJ39739, Derived by automated computational analysis using gene prediction method: BestRefseq.
FLT4	-5.52356	2.8065	321.808 up	0.00893	NC_000005	180076624..180028506	fms-related tyrosine kinase 4, Derived by automated computational analysis using gene prediction method: BestRefseq.
FLYWCH1	-5.52356	2.88776	340.454 up	0.000838	NC_000016	2961980..3001209	FLYWCH-type zinc finger 1, Derived by automated computational analysis using gene prediction method: BestRefseq.
FMNL1	-5.52356	4.15851	821.474 up	0.000551	NC_000017	43299292..43324685	formin-like 1, Derived by automated computational analysis using gene prediction method: BestRefseq.
FNTA	-5.52356	3.25429	438.931 up	2.21e-05	NC_000008	42911442..42940931	farnesyltransferase, CAAX box, alpha; Derived by automated computational analysis using gene prediction method: BestRefseq.
FOSB	-5.52356	6.24471	3488.222 up	0.00123	NC_000019	45971253..45978437	FBJ murine osteosarcoma viral oncogene homolog B, Derived by automated computational analysis using gene prediction method: BestRefseq.
FOXH1	-5.52356	3.58392	551.599 up	0.000593	NC_000008	145701718..145699115	forkhead box H1, Derived by automated computational analysis using gene prediction method: BestRefseq.
FOXJ3	-5.52356	4.05291	763.493 up	0.000814	NC_000001	42801548..42642210	forkhead box J3, Derived by automated computational analysis using gene prediction method: BestRefseq.
FOXRED2	-5.52356	3.08651	390.742 up	0.000308	NC_000022	36903148..36883233	FAD-dependent oxidoreductase domain containing 2, Derived by automated computational analysis using gene prediction method: BestRefseq.
FP2234	-5.52356	3.65725	580.362 up	0.00115	NC_000009	93972589..93968457	Derived by automated computational analysis using gene prediction method: GNOMON. Supporting evidence includes similarity to: 2 mRNAs, 3 ESTs
FPGS	-5.52356	2.65945	290.624 up	0.000424	NC_000009	130565154..130576556	folylpolyglutamate synthase, Derived by automated computational analysis using gene prediction method: BestRefseq.
FRAT1	-5.52356	3.09668	393.506 up	0.000156	NC_000010	99079022..99081672	frequently rearranged in advanced T-cell lymphomas, Derived by automated computational analysis using gene prediction method: BestRefseq.
FRAT2	-5.52356	3.72493	608.239 up	0.000422	NC_000010	99094458..99092254	frequently rearranged in advanced T-cell lymphomas 2, Derived by automated computational analysis using gene prediction method: BestRefseq.
FRG1B	-5.52356	4.68564	1183.792 up	0.00082	NC_000020	29611879..29634007	FSHD region gene 1 family, member B; Derived by automated computational analysis using gene prediction method: BestRefseq.
FRMD3	-5.52356	3.26631	442.604 up	0.000271	NC_000009	86153348..85857905	FERM domain containing 3, Derived by automated computational analysis using gene prediction method: BestRefseq.
FRMD8	-5.52356	3.91171	692.309 up	0.000552	NC_000011	65154041..65180996	FERM domain containing 8, Derived by automated computational analysis using gene prediction method: BestRefseq.
FRS3	-5.52356	2.89439	342.022 up	0.000921	NC_000006	41747630..41737914	fibroblast growth factor receptor substrate 3, Derived by automated computational analysis using gene prediction method: BestRefseq.
FSCN1	-5.52356	5.97651	2896.459 up	0.000995	NC_000007	5632436..5646287	fascin homolog 1, actin-bundling protein (Strongylocentrotus purpuratus); Derived by automated computational analysis using gene prediction method: BestRefseq.
FSD1L	-5.52356	3.49481	518.560 up	1.43e-05	NC_000009	108210315..108311385	fibronectin type III and SPRY domain containing 1-like, Derived by automated computational analysis using gene prediction method: BestRefseq.
FSIP1	-5.52356	3.4149	490.621 up	0.000299	NC_000015	40075039..39892232	fibrous sheath interacting protein 1, Derived by automated computational analysis using gene prediction method: BestRefseq.
FTL	-5.52356	3.31562	457.991 up	0.00102	NC_000019	49468566..49470136	ferritin, light polypeptide; Derived by automated computational analysis using gene prediction method: BestRefseq.
FTSJ2	-5.52356	3.15345	409.298 up	0.000156	NC_000007	2281833..2273926	FtsJ RNA methyltransferase homolog 2 (E. coli), Derived by automated computational analysis using gene prediction method: BestRefseq.
FTSJ3	-5.52356	3.69645	596.347 up	1.7e-06	NC_000017	61905031..61896793	FtsJ homolog 3 (E. coli), Derived by automated computational analysis using gene prediction method: BestRefseq.
FTSJD2	-5.52356	3.07745	388.294 up	0.0011	NC_000006	37400907..37449284	FtsJ methyltransferase domain containing 2, Derived by automated computational analysis using gene prediction method: BestRefseq.
FUT4	-5.52356	2.99307	366.237 up	0.000968	NC_000011	94277017..94283064	fucosyltransferase 4 (alpha (1,3) fucosyltransferase, myeloid-specific); Derived by automated computational analysis using gene prediction method: BestRefseq.
FXN	-5.52356	3.77072	627.852 up	0.00115	NC_000009	71650479..71715094	frataxin, Derived by automated computational analysis using gene prediction method: BestRefseq.
FXR2	-5.52356	3.85597	666.072 up	0.000758	NC_000017	7518215..7494548	fragile X mental retardation, autosomal homolog 2; Derived by automated computational analysis using gene prediction method: BestRefseq.
FXYD3	-5.52356	3.48945	516.638 up	0.000357	NC_000019	35606732..35615228	FXYD domain containing ion transport regulator 3, Derived by automated computational analysis using gene prediction method: BestRefseq.
FYCO1	-5.52356	2.72973	305.132 up	0.000838	NC_000003	46037316..45959391	FYVE and coiled-coil domain containing 1, Derived by automated computational analysis using gene prediction method: BestRefseq.
FZD5	-5.52356	3.40213	486.295 up	0.000817	NC_000002	208634143..208627310	frizzled family receptor 5, Derived by automated computational analysis using gene prediction method: BestRefseq.
GAA	-5.52356	3.1724	414.709 up	0.00051	NC_000017	78075355..78093679	glucosidase, alpha; acid; Derived by automated computational analysis using gene prediction method: BestRefseq.
GABBR1	-5.52356	3.45551	504.627 up	0.000906	NC_000006	29600962..29570005	gamma-aminobutyric acid (GABA) B receptor, 1; Derived by automated computational analysis using gene prediction method: BestRefseq.
GALNS	-5.52356	3.50147	520.962 up	0.00107	NC_000016	88923374..88880142	galactosamine (N-acetyl)-6-sulfate sulfatase, Derived by automated computational analysis using gene prediction method: BestRefseq.
GALNT10	-5.52356	4.0562	765.234 up	0.00107	NC_000005	153570295..153800544	UDP-N-acetyl-alpha-D-galactosamine:polypeptide N-acetylgalactosaminyltransferase 10 (GalNAc-T10), Derived by automated computational analysis using gene prediction method: BestRefseq.
GAN	-5.52356	3.38788	481.518 up	2.05e-05	NC_000016	81348571..81413803	gigaxonin, Derived by automated computational analysis using gene prediction method: BestRefseq.
GAPDHS	-5.52356	4.87077	1345.876 up	0.000454	NC_000019	36024314..36036221	glyceraldehyde-3-phosphate dehydrogenase, spermatogenic; Derived by automated computational analysis using gene prediction method: BestRefseq.
GARS	-5.52356	4.10436	791.212 up	0.000813	NC_000007	30634181..30673649	glycyl-tRNA synthetase, Derived by automated computational analysis using gene prediction method: BestRefseq.
GATAD2B	-5.52356	3.70979	601.889 up	3.67e-05	NC_000001	153895451..153777201	GATA zinc finger domain containing 2B, Derived by automated computational analysis using gene prediction method: BestRefseq.
GBA	2.35759	4.73634	5.200 up	0.00343	NC_000001	155214653..155204239	glucosidase, beta, acid; Derived by automated computational analysis using gene prediction method: BestRefseq.
GBAP1	-5.52356	3.70832	601.274 up	0.000806	NC_000001	155197325..155183616	glucosidase, beta, acid pseudogene 1; Derived by automated computational analysis using gene prediction method: BestRefseq.
GBX2	-5.52356	4.64632	1151.961 up	0.00131	NC_000002	237076652..237074307	gastrulation brain homeobox 2, Derived by automated computational analysis using gene prediction method: BestRefseq.
GCLC	-5.52356	4.52075	1055.940 up	0.00112	NC_000006	53409927..53362139	glutamate-cysteine ligase, catalytic subunit; Derived by automated computational analysis using gene prediction method: BestRefseq.
GCLM	-5.52356	3.65725	580.362 up	0.00115	NC_000001	94375012..94352590	glutamate-cysteine ligase, modifier subunit; Derived by automated computational analysis using gene prediction method: BestRefseq.
GCOM1	-5.52356	2.77455	314.760 up	0.000484	NC_000015	57884102..58009755	GRINL1A complex locus 1, Derived by automated computational analysis using gene prediction method: BestRefseq.
GDNF	-5.52356	3.76147	623.840 up	0.00127	NC_000005	37839782..37812779	glial cell derived neurotrophic factor, Derived by automated computational analysis using gene prediction method: BestRefseq.
GEMIN7	-5.52356	6.10751	3171.767 up	0.000457	NC_000019	45582518..45594782	gem (nuclear organelle) associated protein 7, Derived by automated computational analysis using gene prediction method: BestRefseq.
GEMIN8P4	-5.52356	3.31933	459.173 up	0.000463	NC_000001	90460525..90458824	gem (nuclear organelle) associated protein 8 pseudogene 4, Derived by automated computational analysis using gene prediction method: BestRefseq.
GET4	-5.52356	4.84451	1321.604 up	0.00124	NC_000007	916191..936071	golgi to ER traffic protein 4 homolog (S. cerevisiae), Derived by automated computational analysis using gene prediction method: BestRefseq.
GFM1	-5.52356	3.11374	398.185 up	1.8e-05	NC_000003	158362317..158410361	G elongation factor, mitochondrial 1; Derived by automated computational analysis using gene prediction method: BestRefseq.
GFM2	-5.52356	3.05701	382.832 up	0.000782	NC_000005	74063042..74017031	G elongation factor, mitochondrial 2; Derived by automated computational analysis using gene prediction method: BestRefseq.
GGACT	-5.52356	2.82462	325.876 up	0.000259	NC_000013	101241046..101182418	gamma-glutamylamine cyclotransferase, Derived by automated computational analysis using gene prediction method: BestRefseq.
GGH	-5.52356	3.42544	494.215 up	0.000609	NC_000008	63951610..63927638	gamma-glutamyl hydrolase (conjugase, folylpolygammaglutamyl hydrolase); Derived by automated computational analysis using gene prediction method: BestRefseq.
GGT7	-5.52356	3.67182	586.254 up	0.000943	NC_000020	33460661..33432523	gamma-glutamyltransferase 7, Derived by automated computational analysis using gene prediction method: BestRefseq.
GIGYF2	-5.52356	3.28363	447.950 up	0.000609	NC_000002	233562015..233725287	GRB10 interacting GYF protein 2, Derived by automated computational analysis using gene prediction method: BestRefseq.
GIN1	-5.52356	2.69645	298.173 up	1.7e-06	NC_000005	102455842..102421704	gypsy retrotransposon integrase 1, Derived by automated computational analysis using gene prediction method: BestRefseq.
GINS1	-5.52356	2.95021	355.515 up	0.000426	NC_000020	25388323..25429191	GINS complex subunit 1 (Psf1 homolog), Derived by automated computational analysis using gene prediction method: BestRefseq.
GIP	-5.52356	3.49925	520.158 up	0.000576	NC_000017	47045955..47035918	gastric inhibitory polypeptide, Derived by automated computational analysis using gene prediction method: BestRefseq.
GIPR	-5.52356	5.40372	1947.336 up	0.000476	NC_000019	46171502..46185717	gastric inhibitory polypeptide receptor, Derived by automated computational analysis using gene prediction method: BestRefseq.
GJB7	-5.52356	3.27784	446.155 up	0.000544	NC_000006	88038996..87992697	gap junction protein, beta 7, 25kDa; Derived by automated computational analysis using gene prediction method: BestRefseq.
GKAP1	-5.52356	3.61822	564.871 up	3.17e-05	NC_000009	86432752..86354336	G kinase anchoring protein 1, Derived by automated computational analysis using gene prediction method: BestRefseq.
GLB1L	-5.52356	3.00173	368.441 up	0.000497	NC_000002	220110131..220101493	galactosidase, beta 1-like; Derived by automated computational analysis using gene prediction method: BestRefseq.
GLCCI1	-5.52356	4.07285	774.120 up	0.000212	NC_000007	8008374..8128710	glucocorticoid induced transcript 1, Derived by automated computational analysis using gene prediction method: BestRefseq.
GLG1	-5.52356	3.59879	557.315 up	0.000245	NC_000016	74641042..74481325	golgi glycoprotein 1, Derived by automated computational analysis using gene prediction method: BestRefseq.
GLMN	-5.52356	2.59425	277.782 up	0.000108	NC_000001	92764566..92711955	glomulin, FKBP associated protein; Derived by automated computational analysis using gene prediction method: BestRefseq.
GLOD4	-5.52356	3.8287	653.597 up	0.00101	NC_000017	685571..662549	glyoxalase domain containing 4, Derived by automated computational analysis using gene prediction method: BestRefseq.
GLRX2	-5.52356	3.164	412.304 up	0.00112	NC_000001	193075244..193065595	glutaredoxin 2, Derived by automated computational analysis using gene prediction method: BestRefseq.
GLS	-5.52356	3.80612	643.447 up	0.000998	NC_000002	191745547..191830278	glutaminase, Derived by automated computational analysis using gene prediction method: BestRefseq.
GLT25D2	-5.52356	4.07389	774.678 up	0.000545	NC_000001	184006863..183904966	glycosyltransferase 25 domain containing 2, Derived by automated computational analysis using gene prediction method: BestRefseq.
GLTSCR1	-5.52356	2.91078	345.931 up	0.000932	NC_000019	48111453..48206534	glioma tumor suppressor candidate region gene 1, Derived by automated computational analysis using gene prediction method: BestRefseq.
GM140	-5.52356	2.60393	279.653 up	0.000203	NC_000001	181205524..181207740	uncharacterized LOC100287948, Derived by automated computational analysis using gene prediction method: BestRefseq.
GMCL1	-5.52356	3.4395	499.057 up	0.000339	NC_000002	70056818..70106727	germ cell-less, spermatogenesis associated 1; Derived by automated computational analysis using gene prediction method: BestRefseq.
GMEB2	-5.52356	3.39747	484.727 up	0.000612	NC_000020	62258381..62218955	glucocorticoid modulatory element binding protein 2, Derived by automated computational analysis using gene prediction method: BestRefseq.
GMPPB	-5.52356	3.35384	470.288 up	0.00045	NC_000003	49761384..49758932	GDP-mannose pyrophosphorylase B, Derived by automated computational analysis using gene prediction method: BestRefseq.
GNAI2	-5.52356	4.75074	1238.431 up	0.000786	NC_000003	50273647..50296786	guanine nucleotide binding protein (G protein), alpha inhibiting activity polypeptide 2; Derived by automated computational analysis using gene prediction method: BestRefseq.
GNAI3	-5.52356	3.19198	420.378 up	0.000287	NC_000001	110091186..110138465	guanine nucleotide binding protein (G protein), alpha inhibiting activity polypeptide 3; Derived by automated computational analysis using gene prediction method: BestRefseq.
GNAL	-5.52356	5.66706	2337.293 up	0.000804	NC_000018	11689014..11885684	guanine nucleotide binding protein (G protein), alpha activating activity polypeptide, olfactory type; Derived by automated computational analysis using gene prediction method: BestRefseq.
GNAQ	-5.52356	4.25309	877.131 up	0.000347	NC_000009	80646219..80335189	guanine nucleotide binding protein (G protein), q polypeptide; Derived by automated computational analysis using gene prediction method: BestRefseq.
GNB1	-5.52356	3.50278	521.436 up	0.000804	NC_000001	1822526..1716725	guanine nucleotide binding protein (G protein), beta polypeptide 1; Derived by automated computational analysis using gene prediction method: BestRefseq.
GNE	-5.52356	3.94267	707.327 up	0.000384	NC_000009	36277053..36214438	glucosamine (UDP-N-acetyl)-2-epimerase/N-acetylmannosamine kinase, Derived by automated computational analysis using gene prediction method: BestRefseq.
GNG5	-5.52356	3.87257	673.778 up	0.000388	NC_000001	84972262..84964006	guanine nucleotide binding protein (G protein), gamma 5; Derived by automated computational analysis using gene prediction method: BestRefseq.
GNG7	-5.52356	5.14318	1625.587 up	0.000232	NC_000019	2702746..2511218	guanine nucleotide binding protein (G protein), gamma 7; Derived by automated computational analysis using gene prediction method: BestRefseq.
GNL1	-5.52356	5.0084	1480.596 up	0.000406	NC_000006	30525371..30509154	guanine nucleotide binding protein-like 1, Derived by automated computational analysis using gene prediction method: BestRefseq.
GNRH2	-5.52356	4.2447	872.045 up	0.00144	NC_000020	3024268..3026391	gonadotropin-releasing hormone 2, Derived by automated computational analysis using gene prediction method: BestRefseq.
GOLGA1	-5.52356	3.88429	679.274 up	0.000603	NC_000009	127703386..127640573	golgin A1, Derived by automated computational analysis using gene prediction method: BestRefseq.
GOLGA3	-5.52356	3.31382	457.422 up	0.000265	NC_000012	133405426..133345495	golgin A3, Derived by automated computational analysis using gene prediction method: BestRefseq.
GOLGA5	-5.52356	3.49793	519.683 up	0.000743	NC_000014	93260650..93306304	golgin A5, Derived by automated computational analysis using gene prediction method: BestRefseq.
GOLGA6L3	-5.52356	2.8653	335.196 up	0.00048	NC_000015	85783641..85790401	Derived by automated computational analysis using gene prediction method: GNOMON. Supporting evidence includes similarity to: 7 ESTs, 4 Proteins
GOLGA6L5	-5.52356	3.06496	384.947 up	0.00061	NC_000015	85060078..85047738	golgin A6 family-like 5 (pseudogene), Derived by automated computational analysis using gene prediction method: BestRefseq.
GON4L	-5.52356	3.03755	377.704 up	0.000484	NC_000001	155826972..155719510	gon-4-like (C. elegans), Derived by automated computational analysis using gene prediction method: BestRefseq.
GOPC	-5.52356	3.40958	488.814 up	0.000433	NC_000006	117923705..117881432	golgi-associated PDZ and coiled-coil motif containing, Derived by automated computational analysis using gene prediction method: BestRefseq.
GORAB	-5.52356	3.79596	638.932 up	3.04e-05	NC_000001	170501263..170522974	golgin, RAB6-interacting; Derived by automated computational analysis using gene prediction method: BestRefseq.
GP1BB	-5.52356	2.68704	296.235 up	0.000303	NC_000022	19711066..19712297	glycoprotein Ib (platelet), beta polypeptide; Derived by automated computational analysis using gene prediction method: BestRefseq.
GPAM	-5.52356	2.73164	305.537 up	0.000191	NC_000010	113943537..113909622	glycerol-3-phosphate acyltransferase, mitochondrial; Derived by automated computational analysis using gene prediction method: BestRefseq.
GPATCH1	-5.52356	5.20609	1698.035 up	0.0003	NC_000019	33571786..33621318	G patch domain containing 1, Derived by automated computational analysis using gene prediction method: BestRefseq.
GPATCH4	-5.52356	3.10696	396.320 up	0.000232	NC_000001	156571279..156564100	G patch domain containing 4, Derived by automated computational analysis using gene prediction method: BestRefseq.
GPN2	-5.52356	2.73892	307.082 up	0.000719	NC_000001	27216869..27205873	GPN-loop GTPase 2, Derived by automated computational analysis using gene prediction method: BestRefseq.
GPR20	-5.52356	2.64989	288.705 up	0.000775	NC_000008	142377365..142366585	G protein-coupled receptor 20, Derived by automated computational analysis using gene prediction method: BestRefseq.
GPR39	-5.52356	3.78279	633.129 up	0.000513	NC_000002	133174147..133404169	G protein-coupled receptor 39, Derived by automated computational analysis using gene prediction method: BestRefseq.
GPSM2	-5.52356	3.37925	478.645 up	0.000981	NC_000001	109419603..109473044	G-protein signaling modulator 2, Derived by automated computational analysis using gene prediction method: BestRefseq.
GRAMD1A	-5.52356	4.60013	1115.664 up	0.00052	NC_000019	35491246..35517373	GRAM domain containing 1A, Derived by automated computational analysis using gene prediction method: BestRefseq.
GRB2	-5.52356	3.848	662.401 up	0.00133	NC_000017	73401790..73314157	growth factor receptor-bound protein 2, Derived by automated computational analysis using gene prediction method: BestRefseq.
GRHPR	-5.52356	3.03792	377.799 up	5.03e-05	NC_000009	37422707..37436986	glyoxylate reductase/hydroxypyruvate reductase, Derived by automated computational analysis using gene prediction method: BestRefseq.
GRIK5	-5.52356	3.8313	654.776 up	0.000875	NC_000019	42569957..42502468	glutamate receptor, ionotropic, kainate 5; Derived by automated computational analysis using gene prediction method: BestRefseq.
GSE1	-5.52356	6.07012	3090.625 up	0.00173	NC_000016	85645029..85709812	Gse1 coiled-coil protein homolog (mouse), Derived by automated computational analysis using gene prediction method: BestRefseq.
GSPT1	-5.52356	3.33517	464.240 up	0.00073	NC_000016	12010519..11961985	G1 to S phase transition 1, Derived by automated computational analysis using gene prediction method: BestRefseq.
GSS	-5.52356	4.30663	910.296 up	0.000729	NC_000020	33543601..33516236	glutathione synthetase, Derived by automated computational analysis using gene prediction method: BestRefseq.
GTDC1	-5.52356	3.57922	549.805 up	0.000545	NC_000002	145090083..144703581	glycosyltransferase-like domain containing 1, Derived by automated computational analysis using gene prediction method: BestRefseq.
GTF2H2B	-5.52356	3.90405	688.640 up	0.000557	NC_000005	69711197..69746189	general transcription factor IIH, polypeptide 2B (pseudogene); Derived by automated computational analysis using gene prediction method: BestRefseq.
GTF2H2C	-5.52356	2.96876	360.117 up	0.000922	NC_000005	68856051..68888730	general transcription factor IIH, polypeptide 2C; Derived by automated computational analysis using gene prediction method: BestRefseq.
GTF3C3	-5.52356	3.76737	626.397 up	0.000972	NC_000002	197664492..197627756	general transcription factor IIIC, polypeptide 3, 102kDa; Derived by automated computational analysis using gene prediction method: BestRefseq.
GTF3C6	-5.52356	3.01574	372.035 up	0.000456	NC_000006	111279763..111289091	general transcription factor IIIC, polypeptide 6, alpha 35kDa; Derived by automated computational analysis using gene prediction method: BestRefseq.
GTPBP10	-5.52356	3.58858	553.387 up	0.000457	NC_000007	89975979..90020769	GTP-binding protein 10 (putative), Derived by automated computational analysis using gene prediction method: BestRefseq.
GUCY2D	-5.52356	3.39881	485.179 up	0.00013	NC_000017	7905988..7923658	guanylate cyclase 2D, membrane (retina-specific); Derived by automated computational analysis using gene prediction method: BestRefseq.
GUK1	-5.52356	3.93534	703.739 up	0.000227	NC_000001	228327785..228336656	guanylate kinase 1, Derived by automated computational analysis using gene prediction method: BestRefseq.
GUSBP11	-5.52356	3.62988	569.455 up	0.000819	NC_000022	24059610..23980674	glucuronidase, beta pseudogene 11; Derived by automated computational analysis using gene prediction method: BestRefseq.
GUSBP3	-5.52356	3.77352	629.071 up	0.000102	NC_000005	68941896..68935290	glucuronidase, beta pseudogene 3; Derived by automated computational analysis using gene prediction method: BestRefseq.
GUSBP9	-5.52356	3.90223	687.775 up	0.000146	NC_000005	70503957..70498024	glucuronidase, beta pseudogene 9; Derived by automated computational analysis using gene prediction method: BestRefseq.
GXYLT1	-5.52356	5.35848	1887.213 up	1.2e-05	NC_000012	42538673..42475647	glucoside xylosyltransferase 1, Derived by automated computational analysis using gene prediction method: BestRefseq.
H3F3A	-5.52356	4.79734	1279.086 up	0.00106	NC_000001	226250408..226259703	H3 histone, family 3A; Derived by automated computational analysis using gene prediction method: BestRefseq.
H6PD	-5.52356	3.35155	469.541 up	0.000796	NC_000001	9294863..9331396	hexose-6-phosphate dehydrogenase (glucose 1-dehydrogenase), Derived by automated computational analysis using gene prediction method: BestRefseq.
HARS	-5.52356	3.40363	486.803 up	0.00062	NC_000005	140071312..140053490	histidyl-tRNA synthetase, Derived by automated computational analysis using gene prediction method: BestRefseq.
HAT1	-5.52356	2.91515	346.981 up	0.00739	NC_000002	172778935..172848600	histone acetyltransferase 1, Derived by automated computational analysis using gene prediction method: BestRefseq.
HAUS5	-5.52356	4.43698	996.374 up	1.62e-05	NC_000019	36103646..36116251	HAUS augmin-like complex, subunit 5; Derived by automated computational analysis using gene prediction method: BestRefseq.
HBQ1	-5.52356	2.74049	307.417 up	0.000283	NC_000016	230333..231178	hemoglobin, theta 1; Derived by automated computational analysis using gene prediction method: Curated Genomic.
HCFC1R1	-5.52356	4.5303	1062.952 up	0.000777	NC_000016	3074287..3072626	host cell factor C1 regulator 1 (XPO1 dependent), Derived by automated computational analysis using gene prediction method: BestRefseq.
HCG18	-5.52356	3.82894	653.707 up	0.000103	NC_000006	30294927..30255174	HLA complex group 18 (non-protein coding), Derived by automated computational analysis using gene prediction method: BestRefseq.
HCN3	-5.52356	3.35937	472.094 up	0.000509	NC_000001	155247218..155259639	hyperpolarization activated cyclic nucleotide-gated potassium channel 3, Derived by automated computational analysis using gene prediction method: BestRefseq.
HDAC1	-5.52356	3.62144	566.133 up	0.000593	NC_000001	32757708..32799224	histone deacetylase 1, Derived by automated computational analysis using gene prediction method: BestRefseq.
HDAC2	-5.52356	4.22889	862.545 up	0.000566	NC_000006	114292359..114257320	histone deacetylase 2, Derived by automated computational analysis using gene prediction method: BestRefseq.
HDAC4	-5.52356	3.64632	575.983 up	3.17e-05	NC_000002	240322643..239969864	histone deacetylase 4, Derived by automated computational analysis using gene prediction method: BestRefseq.
HDGFRP3	-5.52356	3.15992	411.137 up	0.000225	NC_000015	83876770..83806804	hepatoma-derived growth factor, related protein 3; Derived by automated computational analysis using gene prediction method: BestRefseq.
HEATR8-TTC4	-5.52356	3.5652	544.489 up	0.000182	NC_000001	55107427..55208330	HEATR8-TTC4 readthrough, Derived by automated computational analysis using gene prediction method: BestRefseq.
HELLS	-5.52356	2.80822	322.192 up	0.00214	NC_000010	96305574..96361856	helicase, lymphoid-specific; Derived by automated computational analysis using gene prediction method: BestRefseq.
HERC1	-5.52356	3.13587	404.340 up	0.000249	NC_000015	64126147..63900817	HECT and RLD domain containing E3 ubiquitin protein ligase family member 1, Derived by automated computational analysis using gene prediction method: BestRefseq.
HERC2P3	-5.52356	4.21914	856.735 up	0.000253	NC_000015	20711433..20613649	hect domain and RLD 2 pseudogene 3, Derived by automated computational analysis using gene prediction method: BestRefseq.
HERC4	-5.52356	3.97601	723.864 up	0.000488	NC_000010	69835103..69681656	HECT and RLD domain containing E3 ubiquitin protein ligase 4, Derived by automated computational analysis using gene prediction method: BestRefseq.
HES1	-5.52356	5.01784	1490.317 up	0.00216	NC_000003	193853931..193856401	hairy and enhancer of split 1, (Drosophila); Derived by automated computational analysis using gene prediction method: BestRefseq.
HES3	-5.52356	3.25992	440.647 up	0.000283	NC_000001	6304252..6305638	hairy and enhancer of split 3 (Drosophila), Derived by automated computational analysis using gene prediction method: BestRefseq.
HEXA	-5.52356	3.1335	403.678 up	0.000379	NC_000015	72668520..72635778	hexosaminidase A (alpha polypeptide), Derived by automated computational analysis using gene prediction method: BestRefseq.
HEXIM2	-5.52356	4.57515	1096.518 up	0.00112	NC_000017	43238264..43247406	hexamethylene bis-acetamide inducible 2, Derived by automated computational analysis using gene prediction method: BestRefseq.
HEY1	-1.70382	3.99093	51.795 up	0.00112	NC_000008	80680098..80676245	hairy/enhancer-of-split related with YRPW motif 1, Derived by automated computational analysis using gene prediction method: BestRefseq.
HIATL2	-5.52356	3.21056	425.826 up	0.000301	NC_000009	99775862..99708327	hippocampus abundant transcript-like 2, Derived by automated computational analysis using gene prediction method: BestRefseq.
HIBCH	-5.52356	3.23592	433.379 up	9.01e-05	NC_000002	191184771..191069360	3-hydroxyisobutyryl-CoA hydrolase, Derived by automated computational analysis using gene prediction method: BestRefseq.
HIF1AN	-5.52356	3.9163	694.515 up	3.77e-05	NC_000010	102295641..102313681	hypoxia inducible factor 1, alpha subunit inhibitor; Derived by automated computational analysis using gene prediction method: BestRefseq.
HIPK3	-5.52356	4.43951	998.121 up	0.00102	NC_000011	33279168..33375939	homeodomain interacting protein kinase 3, Derived by automated computational analysis using gene prediction method: BestRefseq.
HIRA	-5.52356	4.9906	1462.442 up	0.00047	NC_000022	19419219..19318224	HIR histone cell cycle regulation defective homolog A (S. cerevisiae), Derived by automated computational analysis using gene prediction method: BestRefseq.
HIRIP3	-5.52356	3.667	584.296 up	0.00101	NC_000016	30007417..30003642	HIRA interacting protein 3, Derived by automated computational analysis using gene prediction method: BestRefseq.
HIST1H1C	-5.52356	4.31086	912.967 up	9.75e-05	NC_000006	26056699..26055968	histone cluster 1, H1c; Derived by automated computational analysis using gene prediction method: BestRefseq.
HIST1H2AL	-5.52356	3.01412	371.619 up	8.72e-05	NC_000006	27833107..27833576	histone cluster 1, H2al; Derived by automated computational analysis using gene prediction method: BestRefseq.
HIST1H2AM	-5.52356	3.25835	440.168 up	3.92e-05	NC_000006	27860963..27860477	histone cluster 1, H2am; Derived by automated computational analysis using gene prediction method: BestRefseq.
HIST1H2BK	-5.52356	4.44428	1001.426 up	0.00135	NC_000006	27114637..27106072	histone cluster 1, H2bk; Derived by automated computational analysis using gene prediction method: BestRefseq.
HIST1H3D	-5.52356	4.37499	954.465 up	0.000506	NC_000006	26199464..26197012	histone cluster 1, H3d; Derived by automated computational analysis using gene prediction method: BestRefseq.
HIST1H4B	-5.52356	3.99653	734.233 up	0.000892	NC_000006	26027480..26027124	histone cluster 1, H4b; Derived by automated computational analysis using gene prediction method: BestRefseq.
HIST2H3C	3.28796	6.35198	8.362 up	0.00243	NC_000001	149812765..149812259	histone cluster 2, H3c; Derived by automated computational analysis using gene prediction method: BestRefseq.
HIST2H4B	-5.52356	4.86619	1341.608 up	0.000136	NC_000001	149832725..149832330	histone cluster 2, H4b; Derived by automated computational analysis using gene prediction method: BestRefseq.
HIVEP1	-5.52356	4.03371	753.398 up	0.000364	NC_000006	12012724..12165232	human immunodeficiency virus type I enhancer binding protein 1, Derived by automated computational analysis using gene prediction method: BestRefseq.
HIVEP3	-5.52356	4.18251	835.255 up	0.000169	NC_000001	42501596..41972036	human immunodeficiency virus type I enhancer binding protein 3, Derived by automated computational analysis using gene prediction method: BestRefseq.
HJURP	-5.52356	3.21018	425.713 up	0.000645	NC_000002	234763212..234745486	Holliday junction recognition protein, Derived by automated computational analysis using gene prediction method: BestRefseq.
HMGB1	-5.52356	2.97839	362.528 up	0.00075	NC_000013	31040081..31032877	high mobility group box 1, Derived by automated computational analysis using gene prediction method: BestRefseq.
HMGN2	-5.52356	3.57171	546.953 up	0.00124	NC_000001	26798902..26803133	high mobility group nucleosomal binding domain 2, Derived by automated computational analysis using gene prediction method: BestRefseq.
HMGXB4	-5.52356	3.35384	470.288 up	0.000258	NC_000022	35653445..35691800	HMG box domain containing 4, Derived by automated computational analysis using gene prediction method: BestRefseq.
HN1	-5.52356	2.84917	331.469 up	0.000166	NC_000017	73150775..73131343	hematological and neurological expressed 1, Derived by automated computational analysis using gene prediction method: BestRefseq.
HNRNPR	-5.52356	4.01298	742.650 up	0.000183	NC_000001	23670853..23636276	heterogeneous nuclear ribonucleoprotein R, Derived by automated computational analysis using gene prediction method: BestRefseq.
HNRNPU	-5.52356	4.21415	853.775 up	0.000166	NC_000001	245027827..245013602	heterogeneous nuclear ribonucleoprotein U (scaffold attachment factor A), Derived by automated computational analysis using gene prediction method: BestRefseq.
HNRNPUL1	-5.52356	5.8906	2729.003 up	0.00033	NC_000019	41768391..41813811	heterogeneous nuclear ribonucleoprotein U-like 1, Derived by automated computational analysis using gene prediction method: BestRefseq.
HNRNPUL2-BSCL2	-5.52356	4.24144	870.076 up	0.000324	NC_000011	62494856..62457734	HNRNPUL2-BSCL2 readthrough, Derived by automated computational analysis using gene prediction method: BestRefseq.
HOMER1	-5.52356	3.41982	492.296 up	0.000679	NC_000005	78809700..78669786	homer homolog 1 (Drosophila), Derived by automated computational analysis using gene prediction method: BestRefseq.
HOOK2	-5.52356	4.90262	1375.920 up	9.94e-05	NC_000019	12886434..12873817	hook homolog 2 (Drosophila), Derived by automated computational analysis using gene prediction method: BestRefseq.
HOXA4	-5.52356	2.95021	355.515 up	0.000426	NC_000007	27170399..27168126	homeobox A4, Derived by automated computational analysis using gene prediction method: BestRefseq.
HOXC5	-5.52356	4.72739	1218.551 up	0.00127	NC_000012	54410642..54429145	homeobox C5, Derived by automated computational analysis using gene prediction method: BestRefseq.
HOXC9	-5.52356	4.39133	965.341 up	0.00117	NC_000012	54393877..54397121	homeobox C9, Derived by automated computational analysis using gene prediction method: BestRefseq.
HOXC-AS5	-5.52356	3.54327	536.275 up	0.000988	NC_000012	54333427..54329112	HOXC cluster antisense RNA 5, Derived by automated computational analysis using gene prediction method: BestRefseq.
HOXD8	-5.52356	3.066	385.225 up	9.01e-05	NC_000002	176994422..176997423	homeobox D8, Derived by automated computational analysis using gene prediction method: BestRefseq.
HOXD9	-5.52356	2.73058	305.312 up	0.000838	NC_000002	176987413..176989645	homeobox D9, Derived by automated computational analysis using gene prediction method: BestRefseq.
HOXD-AS2	-5.52356	3.02948	375.596 up	0.000615	NC_000002	177001826..176999569	HOXD cluster antisense RNA 2, Derived by automated computational analysis using gene prediction method: BestRefseq.
HP07349	-5.52356	2.91243	346.327 up	0.000175	NC_000005	108063962..108063526	uncharacterized LOC100652853, Derived by automated computational analysis using gene prediction method: BestRefseq.
HPCA	-5.52356	3.30636	455.061 up	0.000895	NC_000001	33352098..33360247	hippocalcin, Derived by automated computational analysis using gene prediction method: BestRefseq.
HPS4	-5.52356	3.31971	459.292 up	0.000208	NC_000022	26879829..26846848	Hermansky-Pudlak syndrome 4, Derived by automated computational analysis using gene prediction method: BestRefseq.
HSD17B12	-5.52356	3.8599	667.888 up	0.000869	NC_000011	43702143..43878169	hydroxysteroid (17-beta) dehydrogenase 12, Derived by automated computational analysis using gene prediction method: BestRefseq.
HSD52	-5.52356	3.62489	567.488 up	0.000877	NC_000001	59612479..59597608	uncharacterized LOC729467, Derived by automated computational analysis using gene prediction method: BestRefseq.
HSDL2	-5.52356	3.41169	489.529 up	0.0011	NC_000009	115142189..115234685	hydroxysteroid dehydrogenase like 2, Derived by automated computational analysis using gene prediction method: BestRefseq.
HSF2BP	-5.52356	2.84917	331.469 up	0.000166	NC_000021	45079374..44949072	heat shock transcription factor 2 binding protein, Derived by automated computational analysis using gene prediction method: BestRefseq.
HSPA5	-5.52356	3.4999	520.395 up	0.000241	NC_000009	128003666..127997127	heat shock 70kDa protein 5 (glucose-regulated protein, 78kDa); Derived by automated computational analysis using gene prediction method: BestRefseq.
HSPA9	-5.52356	3.41884	491.961 up	0.000737	NC_000005	137911318..137890571	heat shock 70kDa protein 9 (mortalin), Derived by automated computational analysis using gene prediction method: BestRefseq.
HSPD1	-5.52356	4.06433	769.560 up	0.0006	NC_000002	198364998..198351308	heat shock 60kDa protein 1 (chaperonin), Derived by automated computational analysis using gene prediction method: BestRefseq.
HSPE1-MOB4	-5.52356	3.70903	601.570 up	0.000409	NC_000002	198364721..198418423	HSPE1-MOB4 readthrough, Derived by automated computational analysis using gene prediction method: BestRefseq.
HTR5A	-5.52356	3.17898	416.607 up	0.000242	NC_000007	154862034..154879102	5-hydroxytryptamine (serotonin) receptor 5A, G protein-coupled; Derived by automated computational analysis using gene prediction method: BestRefseq.
HYAL3	-5.52356	2.98715	364.735 up	0.000501	NC_000003	50336899..50330259	hyaluronoglucosaminidase 3, Derived by automated computational analysis using gene prediction method: BestRefseq.
HYLS1	-5.52356	3.6415	574.060 up	0.00014	NC_000011	125753509..125770541	hydrolethalus syndrome 1, Derived by automated computational analysis using gene prediction method: BestRefseq.
IARS	-5.52356	3.68262	590.660 up	0.000412	NC_000009	95056038..94972625	isoleucyl-tRNA synthetase, Derived by automated computational analysis using gene prediction method: BestRefseq.
ICA1	-5.52356	3.24737	436.832 up	0.000427	NC_000007	8302185..8152814	islet cell autoantigen 1, 69kDa; Derived by automated computational analysis using gene prediction method: BestRefseq.
ICA1L	-5.52356	2.64906	288.539 up	0.000788	NC_000002	203736371..203637873	islet cell autoantigen 1,69kDa-like; Derived by automated computational analysis using gene prediction method: BestRefseq.
ICK	-5.52356	3.21056	425.826 up	0.000499	NC_000006	52926600..52866098	intestinal cell (MAK-like) kinase, Derived by automated computational analysis using gene prediction method: BestRefseq.
ICT1	-5.52356	3.45714	505.198 up	0.000517	NC_000017	73008780..73017356	immature colon carcinoma transcript 1, Derived by automated computational analysis using gene prediction method: BestRefseq.
ID3	-5.52356	4.46971	1019.238 up	3.17e-05	NC_000001	23886285..23884421	inhibitor of DNA binding 3, dominant negative helix-loop-helix protein; Derived by automated computational analysis using gene prediction method: BestRefseq.
IDE	-5.52356	4.18245	835.222 up	6.33e-05	NC_000010	94333852..94211441	insulin-degrading enzyme, Derived by automated computational analysis using gene prediction method: BestRefseq.
IER2	-5.52356	4.78058	1264.320 up	0.00156	NC_000019	13261282..13265722	immediate early response 2, Derived by automated computational analysis using gene prediction method: BestRefseq.
IER3	-5.52356	4.66784	1169.274 up	0.00129	NC_000006	30712327..30710976	immediate early response 3, Derived by automated computational analysis using gene prediction method: BestRefseq.
IER5	-5.52356	6.2455	3490.115 up	0.00034	NC_000001	181057638..181059979	immediate early response 5, Derived by automated computational analysis using gene prediction method: BestRefseq.
IFITM4P	-5.52356	3.91059	691.771 up	0.000866	NC_000006	29718925..29718584	interferon induced transmembrane protein 4 pseudogene, Derived by automated computational analysis using gene prediction method: BestRefseq.
IFNGR1	-5.52356	2.70541	300.031 up	9.13e-05	NC_000006	137540567..137518621	interferon gamma receptor 1, Derived by automated computational analysis using gene prediction method: BestRefseq.
IGF1R	-5.52356	5.03857	1511.888 up	0.00044	NC_000015	99192761..99507759	insulin-like growth factor 1 receptor, Derived by automated computational analysis using gene prediction method: BestRefseq.
IGF2BP3	-5.52356	4.22034	857.448 up	5.88e-05	NC_000007	23509995..23349828	insulin-like growth factor 2 mRNA binding protein 3, Derived by automated computational analysis using gene prediction method: BestRefseq.
IGF2R	-5.52356	2.64165	287.061 up	4.18e-06	NC_000006	160390131..160527583	insulin-like growth factor 2 receptor, Derived by automated computational analysis using gene prediction method: BestRefseq.
IKBKAP	-5.52356	3.03625	377.363 up	0.000934	NC_000009	111696608..111629800	inhibitor of kappa light polypeptide gene enhancer in B-cells, kinase complex-associated protein; Derived by automated computational analysis using gene prediction method: BestRefseq.
IL11RA	-5.52356	2.80698	321.915 up	0.000665	NC_000009	34652182..34661899	interleukin 11 receptor, alpha; Derived by automated computational analysis using gene prediction method: BestRefseq.
IL4I1	-5.52356	4.50978	1047.938 up	0.000242	NC_000019	50432796..50392911	interleukin 4 induced 1, Derived by automated computational analysis using gene prediction method: BestRefseq.
IMPA2	-5.52356	5.45095	2012.142 up	0.000999	NC_000018	11981427..12030885	inositol(myo)-1(or 4)-monophosphatase 2, Derived by automated computational analysis using gene prediction method: BestRefseq.
IMPDH1P5	-5.52356	2.79182	318.552 up	9.13e-05	NC_000010	79541713..79539353	IMP (inosine monophosphate) dehydrogenase 1 pseudogene 5, Derived by automated computational analysis using gene prediction method: Curated Genomic.
IMPDH2	-5.52356	2.98744	364.811 up	0.000334	NC_000003	49066875..49061758	IMP (inosine 5'-monophosphate) dehydrogenase 2, Derived by automated computational analysis using gene prediction method: BestRefseq.
ING4	-5.52356	3.31858	458.934 up	0.000529	NC_000012	6772308..6759704	inhibitor of growth family, member 4; Derived by automated computational analysis using gene prediction method: BestRefseq.
INIP	-5.52356	3.12587	401.548 up	0.00056	NC_000009	115480387..115448786	INTS3 and NABP interacting protein, Derived by automated computational analysis using gene prediction method: BestRefseq.
INO80	-5.52356	4.19486	842.435 up	0.00042	NC_000015	41408340..41271078	INO80 homolog (S. cerevisiae), Derived by automated computational analysis using gene prediction method: BestRefseq.
INO80C	-5.52356	3.72696	609.095 up	0.000489	NC_000018	33077955..33048291	INO80 complex subunit C, Derived by automated computational analysis using gene prediction method: BestRefseq.
INTS3	-5.52356	3.20442	424.017 up	0.000429	NC_000001	153700567..153746555	integrator complex subunit 3, Derived by automated computational analysis using gene prediction method: BestRefseq.
INTS5	-5.52356	3.53912	534.736 up	0.000307	NC_000011	62420774..62414320	integrator complex subunit 5, Derived by automated computational analysis using gene prediction method: BestRefseq.
INTS9	-5.52356	2.68568	295.957 up	0.000761	NC_000008	28747698..28625175	integrator complex subunit 9, Derived by automated computational analysis using gene prediction method: BestRefseq.
IPMK	-5.52356	3.79306	637.650 up	0.000804	NC_000010	60027694..59951278	inositol polyphosphate multikinase, Derived by automated computational analysis using gene prediction method: BestRefseq.
IPO8	-5.52356	3.29319	450.927 up	0.000989	NC_000012	30848929..30781915	importin 8, Derived by automated computational analysis using gene prediction method: BestRefseq.
IPPK	-5.52356	4.03318	753.125 up	0.000698	NC_000009	95432547..95375466	inositol 1,3,4,5,6-pentakisphosphate 2-kinase; Derived by automated computational analysis using gene prediction method: BestRefseq.
IQCH-AS1	-5.52356	3.57751	549.156 up	0.000804	NC_000015	67814182..67695949	IQCH antisense RNA 1, Derived by automated computational analysis using gene prediction method: BestRefseq.
IQSEC1	-5.52356	4.09007	783.413 up	0.000103	NC_000003	13114617..12938542	IQ motif and Sec7 domain 1, Derived by automated computational analysis using gene prediction method: BestRefseq.
IQSEC3	-5.52356	3.78279	633.129 up	0.000334	NC_000012	176049..287626	IQ motif and Sec7 domain 3, Derived by automated computational analysis using gene prediction method: BestRefseq.
IRF2BP1	-5.52356	4.25854	880.453 up	0.000624	NC_000019	46389376..46386866	interferon regulatory factor 2 binding protein 1, Derived by automated computational analysis using gene prediction method: BestRefseq.
IRF2BPL	-5.52356	5.53621	2134.639 up	0.00111	NC_000014	77495042..77490886	interferon regulatory factor 2 binding protein-like, Derived by automated computational analysis using gene prediction method: BestRefseq.
IRS1	-5.52356	3.92284	697.669 up	0.000485	NC_000002	227663506..227596033	insulin receptor substrate 1, Derived by automated computational analysis using gene prediction method: BestRefseq.
ITCH	-5.52356	3.3986	485.109 up	0.000245	NC_000020	32951041..33099198	itchy E3 ubiquitin protein ligase, Derived by automated computational analysis using gene prediction method: BestRefseq.
ITFG1	-5.52356	2.80698	321.915 up	0.000902	NC_000016	47495018..47189297	integrin alpha FG-GAP repeat containing 1, Derived by automated computational analysis using gene prediction method: BestRefseq.
ITFG2	-5.52356	3.31478	457.724 up	0.000414	NC_000012	2921787..2934237	integrin alpha FG-GAP repeat containing 2, Derived by automated computational analysis using gene prediction method: BestRefseq.
ITGA10	-5.52356	2.94202	353.503 up	0.000491	NC_000001	145524990..145543868	integrin, alpha 10; Derived by automated computational analysis using gene prediction method: BestRefseq.
ITGA4	-5.52356	2.86538	335.215 up	0.000178	NC_000002	182321619..182402474	integrin, alpha 4 (antigen CD49D, alpha 4 subunit of VLA-4 receptor); Derived by automated computational analysis using gene prediction method: BestRefseq.
ITGB3BP	-5.52356	4.05191	762.962 up	0.000277	NC_000001	63988944..63906441	integrin beta 3 binding protein (beta3-endonexin), Derived by automated computational analysis using gene prediction method: BestRefseq.
ITM2C	-5.52356	3.69142	594.273 up	0.000315	NC_000002	231729621..231743963	integral membrane protein 2C, Derived by automated computational analysis using gene prediction method: BestRefseq.
ITSN2	-5.52356	3.07876	388.647 up	0.000506	NC_000002	24583397..24425735	intersectin 2, Derived by automated computational analysis using gene prediction method: BestRefseq.
IVD	-5.52356	3.70011	597.864 up	0.000412	NC_000015	40697686..40713512	isovaleryl-CoA dehydrogenase, Derived by automated computational analysis using gene prediction method: BestRefseq.
IVNS1ABP	-5.52356	5.07075	1545.988 up	0.000467	NC_000001	185286461..185265520	influenza virus NS1A binding protein, Derived by automated computational analysis using gene prediction method: BestRefseq.
IWS1	-5.52356	2.97839	362.528 up	0.000982	NC_000002	128284087..128238383	IWS1 homolog (S. cerevisiae), Derived by automated computational analysis using gene prediction method: BestRefseq.
JAK2	-5.52356	3.23461	432.983 up	0.000795	NC_000009	4985245..5128183	Janus kinase 2, Derived by automated computational analysis using gene prediction method: BestRefseq.
JMJD8	-5.52356	3.43165	496.348 up	8.94e-05	NC_000016	734439..731667	jumonji domain containing 8, Derived by automated computational analysis using gene prediction method: BestRefseq.
JOSD2	-5.52356	3.2222	429.275 up	0.000804	NC_000019	51014612..51009254	Josephin domain containing 2, Derived by automated computational analysis using gene prediction method: BestRefseq.
JTB	-5.52356	3.30161	453.566 up	0.000342	NC_000001	153950451..153946745	jumping translocation breakpoint, Derived by automated computational analysis using gene prediction method: BestRefseq.
JUN	-5.52356	4.20733	849.748 up	0.000479	NC_000001	59249785..59246463	jun proto-oncogene, Derived by automated computational analysis using gene prediction method: BestRefseq.
KANSL3	-5.52356	3.78624	634.644 up	0.000553	NC_000002	97304116..97258892	KAT8 regulatory NSL complex subunit 3, Derived by automated computational analysis using gene prediction method: BestRefseq.
KAT5	-5.52356	4.10276	790.336 up	0.00041	NC_000011	65479473..65487077	K(lysine) acetyltransferase 5, Derived by automated computational analysis using gene prediction method: BestRefseq.
KAT6A	-5.52356	4.16437	824.816 up	0.000688	NC_000008	41909505..41786997	K(lysine) acetyltransferase 6A, Derived by automated computational analysis using gene prediction method: BestRefseq.
KAT6B	-5.52356	4.29416	902.462 up	0.00121	NC_000010	76586171..76792380	K(lysine) acetyltransferase 6B, Derived by automated computational analysis using gene prediction method: BestRefseq.
KAT7	-5.52356	3.58392	551.599 up	0.00041	NC_000017	47865981..47906458	K(lysine) acetyltransferase 7, Derived by automated computational analysis using gene prediction method: BestRefseq.
KATNA1	-5.52356	2.71361	301.741 up	0.000406	NC_000006	149969940..149916009	katanin p60 (ATPase containing) subunit A 1, Derived by automated computational analysis using gene prediction method: BestRefseq.
KATNBL1	-5.52356	3.0997	394.329 up	0.000344	NC_000015	34502297..34432875	katanin p80 subunit B-like 1, Derived by automated computational analysis using gene prediction method: BestRefseq.
KBTBD4	-5.52356	4.14279	812.574 up	0.000569	NC_000011	47600567..47593749	kelch repeat and BTB (POZ) domain containing 4, Derived by automated computational analysis using gene prediction method: BestRefseq.
KCMF1	-5.52356	3.35741	471.454 up	0.0011	NC_000002	85198231..85286595	potassium channel modulatory factor 1, Derived by automated computational analysis using gene prediction method: BestRefseq.
KCNIP2	-5.52356	4.1102	794.422 up	0.000134	NC_000010	103603677..103585731	Kv channel interacting protein 2, Derived by automated computational analysis using gene prediction method: BestRefseq.
KCNJ12	-5.52356	4.03292	752.988 up	0.000936	NC_000017	21279699..21323179	potassium inwardly-rectifying channel, subfamily J, member 12; Derived by automated computational analysis using gene prediction method: BestRefseq.
KCNK6	-5.52356	3.14033	405.594 up	1.92e-05	NC_000019	38810484..38819654	potassium channel, subfamily K, member 6; Derived by automated computational analysis using gene prediction method: BestRefseq.
KCNMA1	-5.52356	3.98197	726.857 up	9.92e-05	NC_000010	79397577..78629359	potassium large conductance calcium-activated channel, subfamily M, alpha member 1; Derived by automated computational analysis using gene prediction method: BestRefseq.
KCNN4	-5.52356	6.20897	3402.869 up	0.000508	NC_000019	44285409..44270685	potassium intermediate/small conductance calcium-activated channel, subfamily N, member 4; Derived by automated computational analysis using gene prediction method: BestRefseq.
KCTD19	-5.52356	2.7053	300.008 up	9.18e-05	NC_000016	67360661..67323393	potassium channel tetramerisation domain containing 19, Derived by automated computational analysis using gene prediction method: BestRefseq.
KCTD21	-5.52356	3.96174	716.740 up	0.000109	NC_000011	77899664..77882298	potassium channel tetramerisation domain containing 21, Derived by automated computational analysis using gene prediction method: BestRefseq.
KCTD5	-5.52356	3.1647	412.503 up	0.000695	NC_000016	2732495..2759031	potassium channel tetramerisation domain containing 5, Derived by automated computational analysis using gene prediction method: BestRefseq.
KDM3A	-5.52356	3.76793	626.638 up	0.000865	NC_000002	86668271..86719839	lysine (K)-specific demethylase 3A, Derived by automated computational analysis using gene prediction method: BestRefseq.
KDM5B	-5.52356	2.99998	367.994 up	0.000824	NC_000001	202777549..202696532	lysine (K)-specific demethylase 5B, Derived by automated computational analysis using gene prediction method: BestRefseq.
KDM5C	-5.52356	3.50978	523.969 up	0.000267	NC_000023	53254604..53220503	lysine (K)-specific demethylase 5C, Derived by automated computational analysis using gene prediction method: BestRefseq.
KDSR	-5.52356	3.27694	445.878 up	0.00062	NC_000018	61034506..60994971	3-ketodihydrosphingosine reductase, Derived by automated computational analysis using gene prediction method: BestRefseq.
KGFLP2	-5.52356	3.31465	457.683 up	0.00103	NC_000009	42019584..41958802	keratinocyte growth factor-like protein 2, Derived by automated computational analysis using gene prediction method: BestRefseq.
KIAA0196	-5.52356	3.50217	521.212 up	0.00093	NC_000008	126104061..126036502	KIAA0196, Derived by automated computational analysis using gene prediction method: BestRefseq.
KIAA0226	-5.52356	4.80904	1289.506 up	0.000845	NC_000003	197476568..197398259	KIAA0226, Derived by automated computational analysis using gene prediction method: BestRefseq.
KIAA0232	-5.52356	4.29282	901.625 up	0.00045	NC_000004	6784459..6885899	KIAA0232, Derived by automated computational analysis using gene prediction method: BestRefseq.
KIAA1033	-5.52356	3.05822	383.154 up	0.000437	NC_000012	105501492..105562908	KIAA1033, Derived by automated computational analysis using gene prediction method: BestRefseq.
KIAA1143	-5.52356	3.71347	603.423 up	0.000406	NC_000003	44803173..44790236	KIAA1143, Derived by automated computational analysis using gene prediction method: BestRefseq.
KIAA1609	-5.52356	3.91243	692.655 up	7.25e-06	NC_000016	84538288..84509966	KIAA1609, Derived by automated computational analysis using gene prediction method: BestRefseq.
KIAA1737	-5.52356	3.70089	598.185 up	3.77e-05	NC_000014	77564578..77583630	KIAA1737, Derived by automated computational analysis using gene prediction method: BestRefseq.
KIF11	-5.52356	2.89692	342.623 up	7.27e-06	NC_000010	94352825..94415152	kinesin family member 11, Derived by automated computational analysis using gene prediction method: BestRefseq.
KIF16B	-5.52356	4.01645	744.440 up	0.00102	NC_000020	16554079..16252749	kinesin family member 16B, Derived by automated computational analysis using gene prediction method: BestRefseq.
KIF20B	-5.52356	3.248	437.020 up	0.000351	NC_000010	91461367..91534700	kinesin family member 20B, Derived by automated computational analysis using gene prediction method: BestRefseq.
KIF21A	2.23967	5.79415	11.749 up	0.0023	NC_000012	39837192..39687030	kinesin family member 21A, Derived by automated computational analysis using gene prediction method: BestRefseq.
KIF2A	-5.52356	2.33425	231.972 up	0.00461	NC_000005	61601989..61683011	kinesin heavy chain member 2A, Derived by automated computational analysis using gene prediction method: BestRefseq.
KIF2C	-5.52356	3.21567	427.337 up	0.000884	NC_000001	45205490..45233439	kinesin family member 2C, Derived by automated computational analysis using gene prediction method: BestRefseq.
KIF3A	-5.52356	-1.65821	14.574 up	0.00256	NC_000005	132073265..132028323	kinesin family member 3A, Derived by automated computational analysis using gene prediction method: BestRefseq.
KIF3B	-5.52356	2.96718	359.723 up	0.000422	NC_000020	30865454..30922814	kinesin family member 3B, Derived by automated computational analysis using gene prediction method: BestRefseq.
KIF9	-5.52356	3.39831	485.010 up	0.00056	NC_000003	47324337..47269516	kinesin family member 9, Derived by automated computational analysis using gene prediction method: BestRefseq.
KIRREL	-5.52356	4.24601	872.839 up	0.000704	NC_000001	157963063..158065846	kin of IRRE like (Drosophila), Derived by automated computational analysis using gene prediction method: BestRefseq.
KLC2	-5.52356	4.49221	1035.253 up	0.000194	NC_000011	66024765..66035332	kinesin light chain 2, Derived by automated computational analysis using gene prediction method: BestRefseq.
KLF13	-5.52356	3.33993	465.774 up	0.000943	NC_000015	31619083..31670102	Kruppel-like factor 13, Derived by automated computational analysis using gene prediction method: BestRefseq.
KLHDC8A	-5.52356	2.723	303.713 up	0.000287	NC_000001	205326039..205305648	kelch domain containing 8A, Derived by automated computational analysis using gene prediction method: BestRefseq.
KLHL12	-5.52356	4.07633	775.988 up	1.43e-05	NC_000001	202896371..202860230	kelch-like 12 (Drosophila), Derived by automated computational analysis using gene prediction method: BestRefseq.
KLHL17	-5.52356	2.70442	299.825 up	0.000509	NC_000001	895967..901099	kelch-like 17 (Drosophila), Derived by automated computational analysis using gene prediction method: BestRefseq.
KLHL22	-5.52356	3.9063	689.718 up	0.000964	NC_000022	20850170..20795806	kelch-like 22 (Drosophila), Derived by automated computational analysis using gene prediction method: BestRefseq.
KLHL31	-5.52356	3.0237	374.095 up	0.000242	NC_000006	53530506..53512699	kelch-like 31 (Drosophila), Derived by automated computational analysis using gene prediction method: BestRefseq.
KLHL5	-5.52356	2.86433	334.969 up	0.000756	NC_000004	39046451..39127853	kelch-like 5 (Drosophila), Derived by automated computational analysis using gene prediction method: BestRefseq.
KLLN	-5.52356	4.7081	1202.371 up	0.000576	NC_000010	89623194..89618918	killin, p53-regulated DNA replication inhibitor; Derived by automated computational analysis using gene prediction method: BestRefseq.
KPNA4	-5.52356	3.80363	642.337 up	0.000553	NC_000003	160283376..160212783	karyopherin alpha 4 (importin alpha 3), Derived by automated computational analysis using gene prediction method: BestRefseq.
KPNB1	2.31902	5.39344	8.423 up	0.0052	NC_000017	45727275..45761004	karyopherin (importin) beta 1, Derived by automated computational analysis using gene prediction method: BestRefseq.
KRAS	-5.52356	3.91964	696.123 up	0.000469	NC_000012	25403854..25358180	v-Ki-ras2 Kirsten rat sarcoma viral oncogene homolog, Derived by automated computational analysis using gene prediction method: BestRefseq.
KRT18P41	-5.52356	3.65971	581.354 up	0.000272	NC_000005	169568995..169567608	keratin 18 pseudogene 41, Derived by automated computational analysis using gene prediction method: Curated Genomic.
KRT8	-5.52356	5.69975	2390.850 up	0.000874	NC_000012	53343650..53290971	keratin 8, Derived by automated computational analysis using gene prediction method: BestRefseq.
KRT83	-5.52356	2.64165	287.061 up	0.000199	NC_000012	52715182..52708085	keratin 83, Derived by automated computational analysis using gene prediction method: BestRefseq.
KRTCAP2	-5.52356	4.27234	888.913 up	0.000245	NC_000001	155145804..155141884	keratinocyte associated protein 2, Derived by automated computational analysis using gene prediction method: BestRefseq.
LAMC1	-5.52356	5.55436	2161.656 up	0.000541	NC_000001	182992595..183114727	laminin, gamma 1 (formerly LAMB2); Derived by automated computational analysis using gene prediction method: BestRefseq.
LAMC2	-5.52356	4.29331	901.930 up	1.31e-06	NC_000001	183155174..183214262	laminin, gamma 2; Derived by automated computational analysis using gene prediction method: BestRefseq.
LAMTOR5	-5.52356	4.00925	740.735 up	0.000287	NC_000001	110950546..110943875	late endosomal/lysosomal adaptor, MAPK and MTOR activator 5; Derived by automated computational analysis using gene prediction method: BestRefseq.
LANCL2	-5.52356	4.4079	976.491 up	0.00137	NC_000007	55433141..55501435	LanC lantibiotic synthetase component C-like 2 (bacterial), Derived by automated computational analysis using gene prediction method: BestRefseq.
LARP4	-5.52356	3.90854	690.791 up	2.24e-05	NC_000012	50794592..50873788	La ribonucleoprotein domain family, member 4; Derived by automated computational analysis using gene prediction method: BestRefseq.
LARS	-5.52356	3.6348	571.400 up	0.00079	NC_000005	145562294..145492589	leucyl-tRNA synthetase, Derived by automated computational analysis using gene prediction method: BestRefseq.
LAS1L	-5.52356	2.61349	281.511 up	9.13e-05	NC_000023	64754686..64732462	LAS1-like (S. cerevisiae), Derived by automated computational analysis using gene prediction method: BestRefseq.
LATS1	-5.52356	3.74036	614.779 up	0.000169	NC_000006	150039392..149979289	LATS, large tumor suppressor, homolog 1 (Drosophila); Derived by automated computational analysis using gene prediction method: BestRefseq.
LBR	-5.52356	3.21719	427.786 up	0.000282	NC_000001	225616557..225589204	lamin B receptor, Derived by automated computational analysis using gene prediction method: BestRefseq.
LCN12	-5.52356	2.90472	344.480 up	9.02e-05	NC_000009	139846768..139849949	lipocalin 12, Derived by automated computational analysis using gene prediction method: BestRefseq.
LCORL	-5.52356	3.3634	473.414 up	0.000779	NC_000004	18023483..17844839	ligand dependent nuclear receptor corepressor-like, Derived by automated computational analysis using gene prediction method: BestRefseq.
LEMD2	-5.52356	3.62267	566.617 up	0.000193	NC_000006	33756906..33738990	LEM domain containing 2, Derived by automated computational analysis using gene prediction method: BestRefseq.
LENG8	-5.52356	3.06593	385.208 up	4.66e-05	NC_000019	54960065..54973196	leukocyte receptor cluster (LRC) member 8, Derived by automated computational analysis using gene prediction method: BestRefseq.
LGI4	-5.52356	3.48435	514.815 up	0.000113	NC_000019	35626178..35615417	leucine-rich repeat LGI family, member 4; Derived by automated computational analysis using gene prediction method: BestRefseq.
LHX4	-5.52356	5.55634	2164.624 up	0.000159	NC_000001	180199433..180244188	LIM homeobox 4, Derived by automated computational analysis using gene prediction method: BestRefseq.
LIFR	-5.52356	2.79958	320.270 up	0.000572	NC_000005	38595507..38475065	leukemia inhibitory factor receptor alpha, Derived by automated computational analysis using gene prediction method: BestRefseq.
LIG4	-5.52356	3.12636	401.685 up	0.000411	NC_000013	108870716..108859790	ligase IV, DNA, ATP-dependent; Derived by automated computational analysis using gene prediction method: BestRefseq.
LIMA1	-5.52356	2.83983	329.331 up	0.000876	NC_000012	50677353..50569563	LIM domain and actin binding 1, Derived by automated computational analysis using gene prediction method: BestRefseq.
LINC00085	-5.52356	3.48811	516.160 up	0.000834	NC_000019	52196593..52208443	long intergenic non-protein coding RNA 85, Derived by automated computational analysis using gene prediction method: BestRefseq.
LINC00094	-5.52356	3.24202	435.215 up	0.000216	NC_000009	136890561..136896719	long intergenic non-protein coding RNA 94, Derived by automated computational analysis using gene prediction method: BestRefseq.
LINC00115	-5.52356	3.75784	622.271 up	0.00018	NC_000001	762902..761586	long intergenic non-protein coding RNA 115, Derived by automated computational analysis using gene prediction method: BestRefseq.
LINC00235	-5.52356	3.27844	446.339 up	2.24e-05	NC_000016	577407..576847	long intergenic non-protein coding RNA 235, Derived by automated computational analysis using gene prediction method: BestRefseq.
LINC00338	-5.52356	3.1335	403.678 up	0.000183	NC_000017	75084725..75091068	long intergenic non-protein coding RNA 338, Derived by automated computational analysis using gene prediction method: BestRefseq.
LINC00426	-5.52356	2.72311	303.735 up	9.13e-05	NC_000013	30948036..30914407	long intergenic non-protein coding RNA 426, Derived by automated computational analysis using gene prediction method: BestRefseq.
LINC00461	-5.52356	3.66862	584.953 up	0.000375	NC_000005	87980620..87836597	long intergenic non-protein coding RNA 461, Derived by automated computational analysis using gene prediction method: BestRefseq.
LINC00472	-5.52356	3.57692	548.931 up	0.000925	NC_000006	72130448..72124149	long intergenic non-protein coding RNA 472, Derived by automated computational analysis using gene prediction method: BestRefseq.
LINC00526	-5.52356	3.64951	577.256 up	0.00079	NC_000018	5238028..5236723	long intergenic non-protein coding RNA 526, Derived by automated computational analysis using gene prediction method: BestRefseq.
LINC00568	-5.52356	3.21271	426.462 up	0.000812	NC_000001	150488233..150490508	long intergenic non-protein coding RNA 568, Derived by automated computational analysis using gene prediction method: BestRefseq.
LINC00577	-5.52356	4.67553	1175.523 up	0.000308	NC_000006	105388402..105384169	long intergenic non-protein coding RNA 577, Derived by automated computational analysis using gene prediction method: BestRefseq.
LINC00634	-5.52356	2.61336	281.486 up	0.000309	NC_000022	42348191..42354946	long intergenic non-protein coding RNA 634, Derived by automated computational analysis using gene prediction method: BestRefseq.
LINC00662	-5.52356	5.11372	1592.722 up	0.000157	NC_000019	28284848..28281401	long intergenic non-protein coding RNA 662, Derived by automated computational analysis using gene prediction method: BestRefseq.
LINC00665	-5.52356	3.45831	505.605 up	2.78e-05	NC_000019	36822620..36803963	long intergenic non-protein coding RNA 665, Derived by automated computational analysis using gene prediction method: BestRefseq.
LINC00674	-5.52356	2.7652	312.727 up	0.000581	NC_000017	66097696..66132070	long intergenic non-protein coding RNA 674, Derived by automated computational analysis using gene prediction method: BestRefseq.
LINGO1	-5.52356	3.13997	405.492 up	0.000251	NC_000015	77924709..77905369	leucine rich repeat and Ig domain containing 1, Derived by automated computational analysis using gene prediction method: BestRefseq.
LMAN2	-5.52356	3.21083	425.906 up	0.000169	NC_000005	176778885..176758563	lectin, mannose-binding 2; Derived by automated computational analysis using gene prediction method: BestRefseq.
LMBRD1	-5.52356	3.6931	594.965 up	0.000991	NC_000006	70507049..70385641	LMBR1 domain containing 1, Derived by automated computational analysis using gene prediction method: BestRefseq.
LMBRD2	-5.52356	3.3599	472.268 up	0.000143	NC_000005	36152015..36103414	LMBR1 domain containing 2, Derived by automated computational analysis using gene prediction method: BestRefseq.
LMNA	-5.52356	5.70797	2404.525 up	0.00108	NC_000001	156052369..156109880	lamin A/C, Derived by automated computational analysis using gene prediction method: BestRefseq.
LMNB2	-5.52356	4.38265	959.548 up	0.00136	NC_000019	2456966..2428163	lamin B2, Derived by automated computational analysis using gene prediction method: BestRefseq.
LMTK2	-5.52356	3.83945	658.485 up	0.000658	NC_000007	97736197..97838945	lemur tyrosine kinase 2, Derived by automated computational analysis using gene prediction method: BestRefseq.
LMX1B	-5.52356	4.00211	737.077 up	0.00022	NC_000009	129376722..129463311	LIM homeobox transcription factor 1, beta; Derived by automated computational analysis using gene prediction method: BestRefseq.
LOC100128264	-5.52356	3.39747	484.727 up	0.000829	NC_000007	154863267..154858777	uncharacterized LOC100128264, Derived by automated computational analysis using gene prediction method: BestRefseq.
LOC100129195	-5.52356	3.49925	520.158 up	0.00039	NC_000006	28105071..28089573	Derived by automated computational analysis using gene prediction method: GNOMON. Supporting evidence includes similarity to: 2 mRNAs, 11 ESTs, 1 Protein
LOC100130000	-5.52356	3.78715	635.043 up	0.00105	NC_000001	143687130..143714180	phosphodiesterase 4D interacting protein pseudogene, Derived by automated computational analysis using gene prediction method: BestRefseq.
LOC100130111	-5.52356	3.82991	654.147 up	0.000705	NC_000015	29967139..29971372	Derived by automated computational analysis using gene prediction method: GNOMON. Supporting evidence includes similarity to: 2 mRNAs, 5 ESTs
LOC100130219	-5.52356	4.26021	881.473 up	0.00115	NC_000012	1100319..1084196	Derived by automated computational analysis using gene prediction method: GNOMON. Supporting evidence includes similarity to: 1 mRNA, 21 ESTs
LOC100130451	-5.52356	3.01445	371.703 up	0.00106	NC_000002	214148929..214141277	uncharacterized LOC100130451, Derived by automated computational analysis using gene prediction method: BestRefseq.
LOC100130476	-5.52356	2.84881	331.387 up	0.000553	NC_000006	138189370..138144806	uncharacterized LOC100130476, Derived by automated computational analysis using gene prediction method: BestRefseq.
LOC100130855	-5.52356	3.11989	399.887 up	0.000336	NC_000015	63893026..63879909	uncharacterized LOC100130855, Derived by automated computational analysis using gene prediction method: BestRefseq.
LOC100130987	-5.52356	5.57083	2186.483 up	0.000693	NC_000011	67085310..67159158	uncharacterized LOC100130987, Derived by automated computational analysis using gene prediction method: BestRefseq.
LOC100131564	-5.52356	4.07954	777.718 up	0.00035	NC_000001	93811368..93775666	uncharacterized LOC100131564, Derived by automated computational analysis using gene prediction method: BestRefseq.
LOC100131691	-5.52356	4.0964	786.856 up	0.000449	NC_000019	59070553..59086164	uncharacterized LOC100131691, Derived by automated computational analysis using gene prediction method: BestRefseq.
LOC100132356	-5.52356	4.58164	1101.462 up	0.0014	NC_000005	43067073..43065289	uncharacterized LOC100132356, Derived by automated computational analysis using gene prediction method: BestRefseq.
LOC100132858	-5.52356	3.73686	613.287 up	0.000146	NC_000007	36378..19828	Derived by automated computational analysis using gene prediction method: GNOMON. Supporting evidence includes similarity to: 2 Proteins
LOC100132987	-5.52356	3.68678	592.365 up	0.000553	NC_000010	80008382..80012402	uncharacterized LOC100132987, Derived by automated computational analysis using gene prediction method: BestRefseq.
LOC100271722	-5.52356	2.59425	277.782 up	0.000108	NC_000022	46440748..46435787	uncharacterized LOC100271722, Derived by automated computational analysis using gene prediction method: BestRefseq.
LOC100271836	-5.52356	3.3495	468.876 up	0.00107	NC_000016	21513602..21458004	smg-1 homolog, phosphatidylinositol 3-kinase-related kinase (C. elegans) pseudogene; Derived by automated computational analysis using gene prediction method: BestRefseq.
LOC100288181	-5.52356	4.49425	1036.723 up	0.000294	NC_000008	143808391..143783670	uncharacterized LOC100288181, Derived by automated computational analysis using gene prediction method: BestRefseq.
LOC100288594	-5.52356	4.19946	845.123 up	2.21e-05	NC_000007	2480699..2486315	Derived by automated computational analysis using gene prediction method: GNOMON. Supporting evidence includes similarity to: 1 Protein
LOC100288798	-5.52356	5.14116	1623.313 up	3.17e-05	NC_000012	46781530..47268854	Derived by automated computational analysis using gene prediction method: GNOMON. Supporting evidence includes similarity to: 1 EST
LOC100288866	-5.52356	4.5229	1057.517 up	4.77e-05	NC_000017	47651426..47583019	Derived by automated computational analysis using gene prediction method: GNOMON. Supporting evidence includes similarity to: 1 mRNA, 1 EST, 1 Protein
LOC100289230	-5.52356	3.532	532.102 up	0.00104	NC_000005	98264838..98266713	uncharacterized LOC100289230, Derived by automated computational analysis using gene prediction method: BestRefseq.
LOC100293612	-5.52356	3.02313	373.948 up	0.000373	NC_000003	13695947..13689246	Derived by automated computational analysis using gene prediction method: GNOMON. Supporting evidence includes similarity to: 1 mRNA, 1 EST, 1 Protein
LOC100293962	-5.52356	5.24206	1740.909 up	1.87e-05	NC_000012	49658539..49626573	Derived by automated computational analysis using gene prediction method: GNOMON. Supporting evidence includes similarity to: 5 ESTs
LOC100505549	-5.52356	3.33846	465.302 up	0.000834	NC_000018	55297534..55336508	uncharacterized LOC100505549, Derived by automated computational analysis using gene prediction method: BestRefseq.
LOC100505573	-5.52356	2.73798	306.881 up	0.000954	NC_000015	40617183..40618916	Derived by automated computational analysis using gene prediction method: GNOMON. Supporting evidence includes similarity to: 33 ESTs
LOC100505616	-5.52356	2.60393	279.653 up	0.000203	NC_000015	83419318..83425958	Derived by automated computational analysis using gene prediction method: GNOMON. Supporting evidence includes similarity to: 25 ESTs
LOC100505630	-5.52356	4.87607	1350.834 up	0.000783	NC_000001	206137984..206135303	Derived by automated computational analysis using gene prediction method: GNOMON. Supporting evidence includes similarity to: 39 ESTs
LOC100505639	-5.52356	3.44762	501.874 up	0.000246	NC_000019	42656721..42661675	Derived by automated computational analysis using gene prediction method: GNOMON. Supporting evidence includes similarity to: 1 mRNA, 9 ESTs
LOC100505715	-5.52356	3.61346	563.010 up	0.000179	NC_000019	44405955..44395956	uncharacterized LOC100505715, Derived by automated computational analysis using gene prediction method: BestRefseq.
LOC100505942	-5.52356	3.57922	549.805 up	0.000545	NC_000016	67562648..67551609	Derived by automated computational analysis using gene prediction method: GNOMON. Supporting evidence includes similarity to: 25 ESTs
LOC100506022	-5.52356	3.15345	409.298 up	0.000156	NC_000001	9489055..9486715	Derived by automated computational analysis using gene prediction method: GNOMON. Supporting evidence includes similarity to: 11 ESTs
LOC100506047	-5.52356	4.35404	940.709 up	0.00107	NC_000002	43329583..43324884	Derived by automated computational analysis using gene prediction method: GNOMON. Supporting evidence includes similarity to: 6 ESTs
LOC100506057	-5.52356	3.68932	593.410 up	0.00108	NC_000010	134145373..134137643	Derived by automated computational analysis using gene prediction method: GNOMON. Supporting evidence includes similarity to: 18 ESTs
LOC100506083	-5.52356	3.02877	375.413 up	0.00105	NC_000016	70380650..70349543	uncharacterized LOC100506083, Derived by automated computational analysis using gene prediction method: BestRefseq.
LOC100506119	-5.52356	4.25326	877.237 up	0.00044	NC_000009	132099228..132109756	Derived by automated computational analysis using gene prediction method: GNOMON. Supporting evidence includes similarity to: 16 ESTs
LOC100506631	-5.52356	3.39218	482.954 up	0.000768	NC_000006	14210509..14212294	Derived by automated computational analysis using gene prediction method: GNOMON. Supporting evidence includes similarity to: 5 ESTs
LOC100506639	-5.52356	3.47405	511.151 up	0.000191	NC_000005	43067128..43093660	Derived by automated computational analysis using gene prediction method: GNOMON. Supporting evidence includes similarity to: 1 mRNA, 22 ESTs
LOC100506713	-5.52356	3.33617	464.565 up	0.000455	NC_000017	6915653..6888442	uncharacterized LOC100506713, Derived by automated computational analysis using gene prediction method: BestRefseq.
LOC100507306	-5.52356	2.66616	291.979 up	0.000593	NC_000004	120375784..120370722	Derived by automated computational analysis using gene prediction method: GNOMON. Supporting evidence includes similarity to: 1 mRNA, 6 ESTs
LOC100507342	-5.52356	4.84116	1318.538 up	0.00122	NC_000019	37808802..37819898	Derived by automated computational analysis using gene prediction method: GNOMON. Supporting evidence includes similarity to: 12 ESTs
LOC100507376	-5.52356	3.53579	533.503 up	0.000824	NC_000004	6675608..6672455	Derived by automated computational analysis using gene prediction method: GNOMON. Supporting evidence includes similarity to: 31 ESTs
LOC100507474	-5.52356	4.39318	966.575 up	0.00116	NC_000002	132440058..132442392	Derived by automated computational analysis using gene prediction method: GNOMON. Supporting evidence includes similarity to: 15 ESTs
LOC100507507	-5.52356	4.33388	927.652 up	0.000382	NC_000007	143077588..143076248	Derived by automated computational analysis using gene prediction method: GNOMON. Supporting evidence includes similarity to: 12 ESTs
LOC100630918	-5.52356	5.04911	1522.969 up	0.00045	NC_000002	85766009..85764590	uncharacterized LOC100630918, Derived by automated computational analysis using gene prediction method: BestRefseq.
LOC100631378	-5.52356	4.39727	969.324 up	0.000803	NC_000019	38345836..38314362	uncharacterized 100631378, Derived by automated computational analysis using gene prediction method: BestRefseq.
LOC100652736	-5.52356	3.98715	729.471 up	0.000262	NC_000022	19158908..19160342	Derived by automated computational analysis using gene prediction method: GNOMON. Supporting evidence includes similarity to: 2 mRNAs, 8 ESTs, 1 Protein
LOC100652943	-5.52356	3.86505	670.277 up	0.000224	NC_000019	41319515..41321962	Derived by automated computational analysis using gene prediction method: GNOMON. Supporting evidence includes similarity to: 1 mRNA, 2 ESTs
LOC100859930	-5.52356	2.9181	347.692 up	0.000799	NC_000005	180258618..180256954	uncharacterized LOC100859930, Derived by automated computational analysis using gene prediction method: BestRefseq.
LOC100996250	-5.52356	4.78252	1266.020 up	0.000379	NC_000009	96910254..96929080	Derived by automated computational analysis using gene prediction method: GNOMON. Supporting evidence includes similarity to: 1 EST
LOC100996251	-5.52356	3.27694	445.878 up	0.000838	NC_000001	113615724..113554309	Derived by automated computational analysis using gene prediction method: GNOMON. Supporting evidence includes similarity to: 1 mRNA, 4 ESTs
LOC100996255	-5.52356	3.33374	463.780 up	2.7e-05	NC_000015	32828960..32873086	Derived by automated computational analysis using gene prediction method: GNOMON. Supporting evidence includes similarity to: 1 mRNA, 6 ESTs
LOC100996291	-5.52356	4.17175	829.047 up	0.000658	NC_000017	76274573..76257430	uncharacterized LOC100996291, Derived by automated computational analysis using gene prediction method: BestRefseq.
LOC100996294	-5.52356	4.46588	1016.535 up	0.000224	NC_000017	20436188..20435558	Derived by automated computational analysis using gene prediction method: GNOMON. Supporting evidence includes similarity to: 1 Protein
LOC100996309	-5.52356	3.66011	581.516 up	0.000222	NC_000016	29260173..29260639	Derived by automated computational analysis using gene prediction method: GNOMON. Supporting evidence includes similarity to: 1 Protein
LOC100996314	-5.52356	4.91039	1383.349 up	0.000814	NC_000019	13951343..13948620	Derived by automated computational analysis using gene prediction method: GNOMON. Supporting evidence includes similarity to: 1 mRNA, 6 ESTs, 1 Protein
LOC100996318	-5.52356	3.62048	565.756 up	0.000262	NC_000001	120924756..120933000	Derived by automated computational analysis using gene prediction method: GNOMON. Supporting evidence includes similarity to: 1 mRNA, 1 Protein
LOC100996417	-5.52356	3.46616	508.366 up	3.65e-05	NC_000019	57791702..57778561	Derived by automated computational analysis using gene prediction method: GNOMON. Supporting evidence includes similarity to: 6 ESTs
LOC100996420	-5.52356	3.95424	713.019 up	0.000117	NC_000015	30865059..30861994	Derived by automated computational analysis using gene prediction method: GNOMON. Supporting evidence includes similarity to: 1 Protein
LOC100996430	-5.52356	3.59232	554.823 up	0.000945	NC_000016	81419068..81424414	Derived by automated computational analysis using gene prediction method: GNOMON. Supporting evidence includes similarity to: 1 mRNA, 61 ESTs
LOC100996469	-5.52356	3.3542	470.405 up	0.000204	NC_000019	46152288..46149603	Derived by automated computational analysis using gene prediction method: GNOMON. Supporting evidence includes similarity to: 1 Protein
LOC100996476	-5.52356	2.99731	367.314 up	8.69e-06	NC_000007	75779931..75779120	Derived by automated computational analysis using gene prediction method: GNOMON. Supporting evidence includes similarity to: 2 Proteins
LOC100996515	-5.52356	5.19142	1680.859 up	0.00114	NC_000011	69473198..69454724	Derived by automated computational analysis using gene prediction method: GNOMON. Supporting evidence includes similarity to: 3 mRNAs, 4 ESTs, 1 Protein
LOC100996517	-5.52356	3.20166	423.208 up	0.000999	NC_000001	145096411..145115889	Derived by automated computational analysis using gene prediction method: GNOMON. Supporting evidence includes similarity to: 2 ESTs, 3 Proteins
LOC100996536	-5.52356	3.62795	568.696 up	0.0012	NC_000006	56820047..56713863	Derived by automated computational analysis using gene prediction method: GNOMON. Supporting evidence includes similarity to: 1 EST, 1 Protein
LOC100996555	-5.52356	3.78715	635.043 up	0.00105	NC_000001	147900095..147904683	Derived by automated computational analysis using gene prediction method: GNOMON. Supporting evidence includes similarity to: 10 ESTs
LOC100996612	-5.52356	3.31569	458.013 up	0.00103	NC_000009	46688167..46687342	Derived by automated computational analysis using gene prediction method: GNOMON. Supporting evidence includes similarity to: 1 mRNA, 8 ESTs, 1 Protein
LOC100996659	-5.52356	3.64075	573.764 up	0.000547	NC_000015	28874525..28809703	Derived by automated computational analysis using gene prediction method: GNOMON. Supporting evidence includes similarity to: 1 Protein
LOC100996660	-5.52356	3.95933	715.542 up	0.0012	NC_000017	58213109..58203898	Derived by automated computational analysis using gene prediction method: GNOMON. Supporting evidence includes similarity to: 13 ESTs
LOC101059906	-5.52356	3.47385	511.081 up	0.000361	NC_000011	528484..531297	Derived by automated computational analysis using gene prediction method: GNOMON. Supporting evidence includes similarity to: 1 Protein
LOC101059923	-5.52356	2.99731	367.314 up	0.000545	NC_000001	148853582..148855710	Derived by automated computational analysis using gene prediction method: GNOMON. Supporting evidence includes similarity to: 1 Protein
LOC101059939	-5.52356	3.87556	675.174 up	0.000839	NC_000015	30917976..30909206	Derived by automated computational analysis using gene prediction method: GNOMON. Supporting evidence includes similarity to: 1 mRNA, 11 ESTs
LOC101059970	-5.52356	2.71426	301.878 up	1.31e-06	NC_000001	202995649..203019246	Derived by automated computational analysis using gene prediction method: GNOMON. Supporting evidence includes similarity to: 7 ESTs, 1 Protein
LOC101059998	-5.52356	4.53006	1062.772 up	0.00143	NC_000001	147993781..148000730	Derived by automated computational analysis using gene prediction method: GNOMON. Supporting evidence includes similarity to: 1 Protein
LOC101060074	-5.52356	3.88221	678.296 up	0.00062	NC_000003	195373782..195374990	Derived by automated computational analysis using gene prediction method: GNOMON. Supporting evidence includes similarity to: 1 Protein
LOC101060083	-5.52356	3.16956	413.895 up	0.0001	NC_000003	197370324..197371722	Derived by automated computational analysis using gene prediction method: GNOMON. Supporting evidence includes similarity to: 1 Protein
LOC101060091	-5.52356	3.2654	442.325 up	0.000488	NC_000002	114648569..114588765	Derived by automated computational analysis using gene prediction method: GNOMON. Supporting evidence includes similarity to: 5 ESTs
LOC101060123	-5.52356	2.94127	353.320 up	9.35e-06	NC_000009	95570828..95571599	Derived by automated computational analysis using gene prediction method: GNOMON. Supporting evidence includes similarity to: 1 Protein
LOC121014	-5.52356	4.68934	1186.837 up	0.000222	NC_000012	38595369..38597732	tubulin, beta 2B class IIb pseudogene; Derived by automated computational analysis using gene prediction method: Curated Genomic.
LOC145783	-5.52356	5.20903	1701.498 up	0.00023	NC_000015	57210697..57178368	uncharacterized LOC145783, Derived by automated computational analysis using gene prediction method: BestRefseq.
LOC150381	-5.52356	2.9861	364.472 up	0.000874	NC_000022	46449726..46454402	uncharacterized LOC150381, Derived by automated computational analysis using gene prediction method: BestRefseq.
LOC151009	-5.52356	3.36734	474.709 up	8.62e-05	NC_000002	111142113..111132686	uncharacterized LOC151009, Derived by automated computational analysis using gene prediction method: BestRefseq.
LOC158376	-5.52356	3.25454	439.006 up	0.00027	NC_000009	35909480..35911617	uncharacterized LOC158376, Derived by automated computational analysis using gene prediction method: BestRefseq.
LOC284023	-5.52356	3.82601	652.383 up	0.00115	NC_000017	7819265..7816640	uncharacterized LOC284023, Derived by automated computational analysis using gene prediction method: BestRefseq.
LOC284080	-5.52356	5.73866	2456.214 up	0.00117	NC_000017	48133103..48127713	uncharacterized LOC284080, Derived by automated computational analysis using gene prediction method: BestRefseq.
LOC284454	-5.52356	3.19823	422.201 up	0.000171	NC_000019	13947103..13945330	uncharacterized LOC284454, Derived by automated computational analysis using gene prediction method: BestRefseq.
LOC284600	-5.52356	3.4208	492.630 up	1.9e-05	NC_000001	846815..850735	Derived by automated computational analysis using gene prediction method: GNOMON. Supporting evidence includes similarity to: 3 mRNAs, 9 ESTs
LOC285074	-5.52356	4.16857	827.224 up	0.00103	NC_000002	87303536..87257798	anaphase promoting complex subunit 1 pseudogene, Derived by automated computational analysis using gene prediction method: BestRefseq.
LOC285548	-5.52356	3.13961	405.391 up	0.000599	NC_000004	13549448..13547700	uncharacterized LOC285548, Derived by automated computational analysis using gene prediction method: BestRefseq.
LOC338799	-5.52356	3.47658	512.050 up	0.000888	NC_000012	122241390..122233173	uncharacterized LOC338799, Derived by automated computational analysis using gene prediction method: BestRefseq.
LOC339894	-5.52356	3.81877	649.115 up	0.000728	NC_000003	156840791..156799456	uncharacterized LOC339894, Derived by automated computational analysis using gene prediction method: BestRefseq.
LOC387723	-5.52356	2.73122	305.447 up	0.000603	NC_000010	131909081..131862160	uncharacterized LOC387723, Derived by automated computational analysis using gene prediction method: BestRefseq.
LOC388152	-5.52356	2.68399	295.609 up	0.000632	NC_000015	84898920..84867600	uncharacterized LOC388152, Derived by automated computational analysis using gene prediction method: BestRefseq.
LOC388882	-5.52356	3.04852	380.585 up	1.73e-05	NC_000022	23829167..23804273	Derived by automated computational analysis using gene prediction method: GNOMON. Supporting evidence includes similarity to: 1 mRNA, 1 Protein
LOC388996	-5.52356	4.66215	1164.671 up	0.000944	NC_000002	91777506..91809450	otopetrin 1 pseudogene, Derived by automated computational analysis using gene prediction method: Curated Genomic.
LOC400684	-5.52356	5.21	1702.642 up	9.75e-05	NC_000019	32896445..32880956	uncharacterized LOC400684, Derived by automated computational analysis using gene prediction method: BestRefseq.
LOC400752	-5.52356	3.93421	703.192 up	0.000406	NC_000001	45769582..45771291	uncharacterized LOC400752, Derived by automated computational analysis using gene prediction method: BestRefseq.
LOC400768	-5.52356	3.53979	534.982 up	0.000373	NC_000001	108963259..108975806	Derived by automated computational analysis using gene prediction method: GNOMON. Supporting evidence includes similarity to: 1 mRNA, 8 ESTs
LOC400879	-5.52356	4.21439	853.918 up	0.000146	NC_000022	16157938..16157306	Derived by automated computational analysis using gene prediction method: GNOMON. Supporting evidence includes similarity to: 1 EST, 1 Protein
LOC401242	-5.52356	2.67102	292.964 up	0.000838	NC_000006	28831454..28827402	uncharacterized LOC401242, Derived by automated computational analysis using gene prediction method: BestRefseq.
LOC440894	-5.52356	3.37011	475.623 up	0.000101	NC_000002	110744557..110752858	uncharacterized LOC440894, Derived by automated computational analysis using gene prediction method: BestRefseq.
LOC441904	-5.52356	3.83345	655.753 up	0.000658	NC_000001	146555199..146553692	autoantigen La-like, Derived by automated computational analysis using gene prediction method: Curated Genomic.
LOC595101	-5.52356	3.53605	533.598 up	0.000265	NC_000016	30346695..30278914	smg-1 homolog, phosphatidylinositol 3-kinase-related kinase (C. elegans) pseudogene; Derived by automated computational analysis using gene prediction method: BestRefseq.
LOC642131	-5.52356	4.70658	1201.099 up	0.00114	NC_000015	22490023..22471454	Derived by automated computational analysis using gene prediction method: GNOMON. Supporting evidence includes similarity to: 36 Proteins
LOC642533	-5.52356	2.66931	292.617 up	3.26e-06	NC_000016	89299069..89302402	Derived by automated computational analysis using gene prediction method: GNOMON. Supporting evidence includes similarity to: 1 mRNA, 8 ESTs, 1 Protein
LOC642778	-5.52356	3.35565	470.877 up	1.43e-05	NC_000016	14805546..14820195	Derived by automated computational analysis using gene prediction method: GNOMON. Supporting evidence includes similarity to: 2 ESTs, 6 Proteins
LOC642799	-5.52356	3.35565	470.877 up	1.43e-05	NC_000016	14844670..14859270	Derived by automated computational analysis using gene prediction method: GNOMON. Supporting evidence includes similarity to: 1 EST, 6 Proteins
LOC643276	-5.52356	2.91758	347.565 up	3.16e-05	NC_000002	130986893..130989659	nucleolar complex associated 2 homolog (S. cerevisiae) pseudogene, Derived by automated computational analysis using gene prediction method: Curated Genomic.
LOC643650	-5.52356	4.19449	842.216 up	0.000102	NC_000010	47151400..47096454	uncharacterized LOC643650, Derived by automated computational analysis using gene prediction method: BestRefseq.
LOC643770	-5.52356	2.78141	316.261 up	0.000804	NC_000012	98897633..98879322	uncharacterized LOC643770, Derived by automated computational analysis using gene prediction method: BestRefseq.
LOC644397	-5.52356	3.26611	442.542 up	0.000415	NC_000017	45094556..45131778	leucine rich repeat containing 37A pseudogene, Derived by automated computational analysis using gene prediction method: Curated Genomic.
LOC645166	2.64356	4.99596	5.106 up	0.00348	NC_000001	148928286..148953054	lymphocyte-specific protein 1 pseudogene, Derived by automated computational analysis using gene prediction method: BestRefseq.
LOC645752	-5.52356	3.44478	500.886 up	0.000541	NC_000015	78219188..78206559	golgin A6 family, member A pseudogene; Derived by automated computational analysis using gene prediction method: BestRefseq.
LOC646278	-5.52356	3.41401	490.316 up	0.000801	NC_000015	29034980..29101720	programmed cell death 6 interacting protein pseudogene, Derived by automated computational analysis using gene prediction method: BestRefseq.
LOC646719	-5.52356	3.45162	503.266 up	0.000799	NC_000005	36876796..36871463	uncharacterized LOC646719, Derived by automated computational analysis using gene prediction method: BestRefseq.
LOC648987	-5.52356	4.83092	1309.209 up	0.000133	NC_000005	43018913..43014831	uncharacterized LOC648987, Derived by automated computational analysis using gene prediction method: BestRefseq.
LOC653453	-5.52356	2.8671	335.613 up	0.00065	NC_000009	44345689..44341480	fibroblast growth factor 7 pseudogene, Derived by automated computational analysis using gene prediction method: Curated Genomic.
LOC654841	-5.52356	3.47816	512.612 up	0.000506	NC_000002	228189936..228129900	Derived by automated computational analysis using gene prediction method: GNOMON. Supporting evidence includes similarity to: 6 ESTs
LOC727849	-5.52356	3.51587	526.188 up	0.000183	NC_000015	83182930..83140199	golgin A2 pseudogene, Derived by automated computational analysis using gene prediction method: BestRefseq.
LOC728190	-5.52356	4.24561	872.598 up	1.64e-05	NC_000010	89102315..88998424	uncharacterized LOC728190, Derived by automated computational analysis using gene prediction method: BestRefseq.
LOC728741	-5.52356	3.01695	372.349 up	0.00106	NC_000016	28374152..28353838	Derived by automated computational analysis using gene prediction method: GNOMON. Supporting evidence includes similarity to: 1 EST, 1 Protein
LOC728825	2.12935	7.5975	44.266 up	0.00161	NC_000023	114953718..114952660	SMT3 suppressor of mif two 3 homolog 2 (S. cerevisiae) pseudogene, Derived by automated computational analysis using gene prediction method: Curated Genomic.
LOC730091	-5.52356	4.08659	781.529 up	0.000211	NC_000003	156534851..156465132	uncharacterized LOC730091, Derived by automated computational analysis using gene prediction method: BestRefseq.
LOC730102	-5.52356	3.68723	592.551 up	0.000361	NC_000001	178007142..177975271	quinone oxidoreductase-like protein 2 pseudogene, Derived by automated computational analysis using gene prediction method: BestRefseq.
LOXHD1	-5.52356	2.67953	294.697 up	0.000437	NC_000018	44236996..44056935	lipoxygenase homology domains 1, Derived by automated computational analysis using gene prediction method: BestRefseq.
LPCAT4	-5.52356	3.93016	701.219 up	0.000765	NC_000015	34659395..34651089	lysophosphatidylcholine acyltransferase 4, Derived by automated computational analysis using gene prediction method: BestRefseq.
LRFN3	-5.52356	5.9852	2913.949 up	8.19e-05	NC_000019	36428022..36436097	leucine rich repeat and fibronectin type III domain containing 3, Derived by automated computational analysis using gene prediction method: BestRefseq.
LRR1	-5.52356	2.77485	314.826 up	9.01e-05	NC_000014	50065415..50081390	leucine rich repeat protein 1, Derived by automated computational analysis using gene prediction method: BestRefseq.
LRRC1	-5.52356	2.86538	335.215 up	0.000178	NC_000006	53659778..53788919	leucine rich repeat containing 1, Derived by automated computational analysis using gene prediction method: BestRefseq.
LRRC24	-5.52356	2.63235	285.215 up	9.13e-05	NC_000008	145752416..145747761	leucine rich repeat containing 24, Derived by automated computational analysis using gene prediction method: BestRefseq.
LRRC29	-5.52356	3.18523	418.415 up	0.000506	NC_000016	67260901..67241042	leucine rich repeat containing 29, Derived by automated computational analysis using gene prediction method: BestRefseq.
LRRC33	-5.52356	3.16278	411.954 up	0.000278	NC_000003	196366656..196388875	leucine rich repeat containing 33, Derived by automated computational analysis using gene prediction method: BestRefseq.
LRRC40	-5.52356	3.34719	468.125 up	0.000576	NC_000001	70671361..70610485	leucine rich repeat containing 40, Derived by automated computational analysis using gene prediction method: BestRefseq.
LRRC41	-5.52356	2.79095	318.358 up	0.000471	NC_000001	46769038..46744072	leucine rich repeat containing 41, Derived by automated computational analysis using gene prediction method: BestRefseq.
LRRC6	-5.52356	3.01645	372.220 up	0.000131	NC_000008	133687813..133584447	leucine rich repeat containing 6, Derived by automated computational analysis using gene prediction method: BestRefseq.
LRRK1	-5.52356	4.02377	748.227 up	8.56e-05	NC_000015	101459460..101610317	leucine-rich repeat kinase 1, Derived by automated computational analysis using gene prediction method: BestRefseq.
LRRK2	-5.52356	4.09322	785.128 up	0.000347	NC_000012	40618813..40763087	leucine-rich repeat kinase 2, Derived by automated computational analysis using gene prediction method: BestRefseq.
LSM10	-5.52356	3.97907	725.397 up	0.000687	NC_000001	36863493..36859031	LSM10, U7 small nuclear RNA associated; Derived by automated computational analysis using gene prediction method: BestRefseq.
LSM14A	-5.52356	5.33654	1858.729 up	0.00123	NC_000019	34663352..34720420	LSM14A, SCD6 homolog A (S. cerevisiae); Derived by automated computational analysis using gene prediction method: BestRefseq.
LTB	-5.52356	2.80764	322.064 up	0.000463	NC_000006	31550202..31548335	lymphotoxin beta (TNF superfamily, member 3); Derived by automated computational analysis using gene prediction method: BestRefseq.
LTBP3	-5.52356	4.80406	1285.059 up	0.000178	NC_000011	65325699..65306030	latent transforming growth factor beta binding protein 3, Derived by automated computational analysis using gene prediction method: BestRefseq.
LUC7L	-5.52356	3.03771	377.745 up	0.000406	NC_000016	279449..238970	LUC7-like (S. cerevisiae), Derived by automated computational analysis using gene prediction method: BestRefseq.
LUC7L3	-5.52356	3.99613	734.027 up	0.000777	NC_000017	48796926..48830072	LUC7-like 3 (S. cerevisiae), Derived by automated computational analysis using gene prediction method: BestRefseq.
LYPD3	-5.52356	4.59192	1109.337 up	2.44e-05	NC_000019	43969831..43964946	LY6/PLAUR domain containing 3, Derived by automated computational analysis using gene prediction method: BestRefseq.
LYRM2	-5.52356	3.12905	402.435 up	0.00082	NC_000006	90348474..90341943	LYR motif containing 2, Derived by automated computational analysis using gene prediction method: BestRefseq.
LYRM4	-5.52356	4.278	892.410 up	0.000424	NC_000006	5261172..5108653	LYR motif containing 4, Derived by automated computational analysis using gene prediction method: BestRefseq.
LZTR1	-5.52356	3.60079	558.090 up	0.0012	NC_000022	21336558..21353326	leucine-zipper-like transcription regulator 1, Derived by automated computational analysis using gene prediction method: BestRefseq.
LZTS2	-5.52356	4.65905	1162.171 up	0.00125	NC_000010	102756864..102767593	leucine zipper, putative tumor suppressor 2; Derived by automated computational analysis using gene prediction method: BestRefseq.
M6PR	-5.52356	3.66862	584.953 up	0.00056	NC_000012	9102357..9092957	mannose-6-phosphate receptor (cation dependent), Derived by automated computational analysis using gene prediction method: BestRefseq.
MAD2L1BP	-5.52356	2.96517	359.220 up	0.000225	NC_000006	43597279..43608689	MAD2L1 binding protein, Derived by automated computational analysis using gene prediction method: BestRefseq.
MAD2L2	-5.52356	2.96517	359.220 up	0.000423	NC_000001	11751678..11734537	MAD2 mitotic arrest deficient-like 2 (yeast), Derived by automated computational analysis using gene prediction method: BestRefseq.
MADCAM1	-5.52356	3.3105	456.371 up	0.00106	NC_000019	496490..505343	mucosal vascular addressin cell adhesion molecule 1, Derived by automated computational analysis using gene prediction method: BestRefseq.
MADD	-5.52356	3.17009	414.047 up	0.000944	NC_000011	47290927..47351582	MAP-kinase activating death domain, Derived by automated computational analysis using gene prediction method: BestRefseq.
MAFK	-5.52356	5.28729	1796.348 up	0.000222	NC_000007	1570368..1582679	v-maf musculoaponeurotic fibrosarcoma oncogene homolog K (avian), Derived by automated computational analysis using gene prediction method: BestRefseq.
MAGIX	-5.52356	3.92748	699.917 up	0.000389	NC_000023	49019181..49023836	MAGI family member, X-linked; Derived by automated computational analysis using gene prediction method: BestRefseq.
MAGOHB	-5.52356	3.44673	501.563 up	0.000467	NC_000012	10766208..10756364	mago-nashi homolog B (Drosophila), Derived by automated computational analysis using gene prediction method: BestRefseq.
MALAT1	-5.52356	6.16309	3296.350 up	0.000818	NC_000011	65265233..65273940	metastasis associated lung adenocarcinoma transcript 1 (non-protein coding), Derived by automated computational analysis using gene prediction method: BestRefseq.
MALT1	-5.52356	2.86362	334.805 up	0.000736	NC_000018	56338618..56417370	mucosa associated lymphoid tissue lymphoma translocation gene 1, Derived by automated computational analysis using gene prediction method: BestRefseq.
MANF	-5.52356	3.40146	486.069 up	0.000955	NC_000003	51422692..51426828	mesencephalic astrocyte-derived neurotrophic factor, Derived by automated computational analysis using gene prediction method: BestRefseq.
MAP1LC3A	-5.52356	3.19645	421.681 up	0.000986	NC_000020	33134688..33148149	microtubule-associated protein 1 light chain 3 alpha, Derived by automated computational analysis using gene prediction method: BestRefseq.
MAP2K1	-5.52356	3.75155	619.564 up	0.00114	NC_000015	66679211..66783882	mitogen-activated protein kinase kinase 1, Derived by automated computational analysis using gene prediction method: BestRefseq.
MAP2K7	-5.52356	3.65539	579.616 up	0.000136	NC_000019	7968765..7979363	mitogen-activated protein kinase kinase 7, Derived by automated computational analysis using gene prediction method: BestRefseq.
MAP3K10	-5.52356	4.65469	1158.665 up	0.000553	NC_000019	40697651..40721482	mitogen-activated protein kinase kinase kinase 10, Derived by automated computational analysis using gene prediction method: BestRefseq.
MAP3K12	-5.52356	4.54443	1073.414 up	0.000597	NC_000012	53893444..53874276	mitogen-activated protein kinase kinase kinase 12, Derived by automated computational analysis using gene prediction method: BestRefseq.
MAP4	-5.52356	3.82871	653.602 up	0.000839	NC_000003	48130769..47892180	microtubule-associated protein 4, Derived by automated computational analysis using gene prediction method: BestRefseq.
MAPK1	-5.52356	3.7724	628.584 up	0.00185	NC_000022	22221970..22113946	mitogen-activated protein kinase 1, Derived by automated computational analysis using gene prediction method: BestRefseq.
MAPK1IP1L	-5.52356	3.51301	525.146 up	0.000795	NC_000014	55518362..55536912	mitogen-activated protein kinase 1 interacting protein 1-like, Derived by automated computational analysis using gene prediction method: BestRefseq.
MAPK8IP3	-5.52356	3.55728	541.507 up	0.00119	NC_000016	1756221..1820318	mitogen-activated protein kinase 8 interacting protein 3, Derived by automated computational analysis using gene prediction method: BestRefseq.
MAPKAP1	-5.52356	3.90608	689.611 up	0.000804	NC_000009	128469513..128199673	mitogen-activated protein kinase associated protein 1, Derived by automated computational analysis using gene prediction method: BestRefseq.
MAPT	-5.52356	2.65945	290.624 up	0.000424	NC_000017	43971748..44105700	microtubule-associated protein tau, Derived by automated computational analysis using gene prediction method: BestRefseq.
MARCH6	-5.52356	4.22889	862.545 up	0.000393	NC_000005	10353751..10440500	membrane-associated ring finger (C3HC4) 6, E3 ubiquitin protein ligase; Derived by automated computational analysis using gene prediction method: BestRefseq.
MARCH8	-5.52356	3.57626	548.681 up	0.00106	NC_000010	46090354..45952817	membrane-associated ring finger (C3HC4) 8, E3 ubiquitin protein ligase; Derived by automated computational analysis using gene prediction method: BestRefseq.
MARCKS	-5.52356	2.84093	329.581 up	0.000462	NC_000006	114178527..114184652	myristoylated alanine-rich protein kinase C substrate, Derived by automated computational analysis using gene prediction method: BestRefseq.
MARK4	-5.52356	4.28434	896.339 up	0.000367	NC_000019	45754516..45808541	MAP/microtubule affinity-regulating kinase 4, Derived by automated computational analysis using gene prediction method: BestRefseq.
MAZ	-5.52356	3.79997	640.712 up	0.000335	NC_000016	29817855..29822504	MYC-associated zinc finger protein (purine-binding transcription factor), Derived by automated computational analysis using gene prediction method: BestRefseq.
MBD4	-5.52356	3.40397	486.916 up	0.000497	NC_000003	129158852..129149793	methyl-CpG binding domain protein 4, Derived by automated computational analysis using gene prediction method: BestRefseq.
MBD6	-5.52356	2.95645	357.056 up	0.000663	NC_000012	57916659..57923931	methyl-CpG binding domain protein 6, Derived by automated computational analysis using gene prediction method: BestRefseq.
MBTPS2	-5.52356	2.94138	353.348 up	0.000907	NC_000023	21857656..21903541	membrane-bound transcription factor peptidase, site 2; Derived by automated computational analysis using gene prediction method: BestRefseq.
MC5R	-5.52356	4.78747	1270.369 up	0.00133	NC_000018	13825543..13826861	melanocortin 5 receptor, Derived by automated computational analysis using gene prediction method: BestRefseq.
MCFD2	-5.52356	3.88699	680.546 up	0.000726	NC_000002	47168994..47129009	multiple coagulation factor deficiency 2, Derived by automated computational analysis using gene prediction method: BestRefseq.
MCL1	-5.52356	3.78002	631.914 up	0.00644	NC_000001	150552214..150547027	myeloid cell leukemia sequence 1 (BCL2-related), Derived by automated computational analysis using gene prediction method: BestRefseq.
MCM9	-5.52356	4.01978	746.161 up	0.00107	NC_000006	119256327..119134612	minichromosome maintenance complex component 9, Derived by automated computational analysis using gene prediction method: BestRefseq.
MCOLN1	-5.52356	3.65392	579.024 up	0.000838	NC_000019	7587496..7598895	mucolipin 1, Derived by automated computational analysis using gene prediction method: BestRefseq.
MCRS1	-5.52356	3.1378	404.883 up	0.000889	NC_000012	49961911..49952085	microspherule protein 1, Derived by automated computational analysis using gene prediction method: BestRefseq.
ME3	-5.52356	4.49224	1035.279 up	0.000145	NC_000011	86383678..86152150	malic enzyme 3, NADP(+)-dependent, mitochondrial; Derived by automated computational analysis using gene prediction method: BestRefseq.
MED14	-5.52356	2.91982	348.106 up	0.000234	NC_000023	40594804..40508795	mediator complex subunit 14, Derived by automated computational analysis using gene prediction method: BestRefseq.
MED15	-5.52356	4.4477	1003.803 up	0.000782	NC_000022	20861886..20941919	mediator complex subunit 15, Derived by automated computational analysis using gene prediction method: BestRefseq.
MED29	-5.52356	6.00568	2955.621 up	0.000517	NC_000019	39881963..39891203	mediator complex subunit 29, Derived by automated computational analysis using gene prediction method: BestRefseq.
MED9	-5.52356	4.02234	747.484 up	0.000751	NC_000017	17380300..17396534	mediator complex subunit 9, Derived by automated computational analysis using gene prediction method: BestRefseq.
MEF2BNB-MEF2B	-5.52356	3.3549	470.635 up	2.78e-05	NC_000019	19303400..19256376	MEF2BNB-MEF2B readthrough, Derived by automated computational analysis using gene prediction method: BestRefseq.
MEF2D	2.1875	5.96484	13.711 up	0.00243	NC_000001	156470529..156433519	myocyte enhancer factor 2D, Derived by automated computational analysis using gene prediction method: BestRefseq.
MEG9	-5.52356	2.64141	287.013 up	0.000213	NC_000014	101536248..101539274	maternally expressed 9 (non-protein coding), Derived by automated computational analysis using gene prediction method: BestRefseq.
MEIS2	-5.52356	4.69689	1193.062 up	0.00107	NC_000015	37393500..37183222	Meis homeobox 2, Derived by automated computational analysis using gene prediction method: BestRefseq.
MELK	-5.52356	3.68092	589.963 up	0.000936	NC_000009	36572859..36677680	maternal embryonic leucine zipper kinase, Derived by automated computational analysis using gene prediction method: BestRefseq.
MEMO1	-5.52356	4.44886	1004.612 up	0.000119	NC_000002	32235698..32092892	mediator of cell motility 1, Derived by automated computational analysis using gene prediction method: BestRefseq.
METAP1D	-5.52356	3.2275	430.854 up	0.000813	NC_000002	172864804..172945587	methionyl aminopeptidase type 1D (mitochondrial), Derived by automated computational analysis using gene prediction method: BestRefseq.
METAP2	-5.52356	2.8313	327.388 up	0.000762	NC_000012	95867822..95909615	methionyl aminopeptidase 2, Derived by automated computational analysis using gene prediction method: BestRefseq.
METTL10	-5.52356	3.35424	470.420 up	8.94e-05	NC_000010	126480439..126447406	methyltransferase like 10, Derived by automated computational analysis using gene prediction method: BestRefseq.
METTL13	-5.52356	4.1304	805.621 up	0.000173	NC_000001	171750761..171766856	methyltransferase like 13, Derived by automated computational analysis using gene prediction method: BestRefseq.
METTL18	-5.52356	3.52455	529.361 up	0.000622	NC_000001	169764061..169761670	methyltransferase like 18, Derived by automated computational analysis using gene prediction method: BestRefseq.
METTL21A	-5.52356	4.39747	969.454 up	0.000739	NC_000002	208489973..208473839	methyltransferase like 21A, Derived by automated computational analysis using gene prediction method: BestRefseq.
METTL4	-5.52356	4.6074	1121.307 up	0.000672	NC_000018	2571489..2537524	methyltransferase like 4, Derived by automated computational analysis using gene prediction method: BestRefseq.
MFSD1	-5.52356	2.9861	364.472 up	0.000643	NC_000003	158519715..158547508	major facilitator superfamily domain containing 1, Derived by automated computational analysis using gene prediction method: BestRefseq.
MGA	-5.52356	5.11704	1596.396 up	3.17e-05	NC_000015	41952610..42062141	MAX gene associated, Derived by automated computational analysis using gene prediction method: BestRefseq.
MGAT1	-5.52356	4.56242	1086.885 up	0.000376	NC_000005	180237137..180217541	mannosyl (alpha-1,3-)-glycoprotein beta-1,2-N-acetylglucosaminyltransferase; Derived by automated computational analysis using gene prediction method: BestRefseq.
MGC3771	-5.52356	3.69193	594.481 up	0.000218	NC_000016	3165599..3160461	uncharacterized LOC81854, Derived by automated computational analysis using gene prediction method: BestRefseq.
MGRN1	-5.52356	3.20442	424.017 up	0.000429	NC_000016	4674825..4740975	mahogunin ring finger 1, E3 ubiquitin protein ligase; Derived by automated computational analysis using gene prediction method: BestRefseq.
MIA3	-5.52356	3.19645	421.681 up	0.000759	NC_000001	222791444..222841351	melanoma inhibitory activity family, member 3; Derived by automated computational analysis using gene prediction method: BestRefseq.
MIA-RAB4B	-5.52356	4.44735	1003.563 up	0.000379	NC_000019	41281442..41302849	MIA-RAB4B readthrough, Derived by automated computational analysis using gene prediction method: BestRefseq.
MICAL3	-5.52356	4.35077	938.577 up	0.000489	NC_000022	18507325..18270415	microtubule associated monoxygenase, calponin and LIM domain containing 3; Derived by automated computational analysis using gene prediction method: BestRefseq.
MIF4GD	-5.52356	3.2724	444.476 up	2.78e-05	NC_000017	73267373..73262309	MIF4G domain containing, Derived by automated computational analysis using gene prediction method: BestRefseq.
MIR17HG	-5.52356	3.66006	581.495 up	9.13e-05	NC_000013	92000074..92006829	miR-17-92 cluster host gene (non-protein coding), Derived by automated computational analysis using gene prediction method: BestRefseq.
MKKS	-5.52356	3.08625	390.672 up	0.000265	NC_000020	10414887..10385428	McKusick-Kaufman syndrome, Derived by automated computational analysis using gene prediction method: BestRefseq.
MKL1	-5.52356	3.47771	512.451 up	0.000624	NC_000022	41032690..40806292	megakaryoblastic leukemia (translocation) 1, Derived by automated computational analysis using gene prediction method: BestRefseq.
MKRN3	-5.52356	3.78624	634.644 up	0.000553	NC_000015	23810454..23813167	makorin ring finger protein 3, Derived by automated computational analysis using gene prediction method: BestRefseq.
MKS1	-5.52356	3.348	468.388 up	0.000514	NC_000017	56296966..56282797	Meckel syndrome, type 1; Derived by automated computational analysis using gene prediction method: BestRefseq.
MLLT1	-5.52356	3.10545	395.905 up	0.000652	NC_000019	6279959..6210392	myeloid/lymphoid or mixed-lineage leukemia (trithorax homolog, Drosophila); translocated to, 1; Derived by automated computational analysis using gene prediction method: BestRefseq.
MLST8	-5.52356	3.50478	522.159 up	0.00041	NC_000016	2255178..2259418	MTOR associated protein, LST8 homolog (S. cerevisiae); Derived by automated computational analysis using gene prediction method: BestRefseq.
MMADHC	-5.52356	2.94202	353.503 up	0.000491	NC_000002	150444330..150426147	methylmalonic aciduria (cobalamin deficiency) cblD type, with homocystinuria; Derived by automated computational analysis using gene prediction method: BestRefseq.
MMRN2	-5.52356	2.81428	323.550 up	2.57e-05	NC_000010	88717425..88695297	multimerin 2, Derived by automated computational analysis using gene prediction method: BestRefseq.
MON1B	-5.52356	2.98744	364.811 up	0.000136	NC_000016	77224836..77233543	MON1 homolog B (yeast), Derived by automated computational analysis using gene prediction method: BestRefseq.
MORF4L1	-5.52356	4.30418	908.749 up	0.00075	NC_000015	79165123..79190081	mortality factor 4 like 1, Derived by automated computational analysis using gene prediction method: BestRefseq.
MPC1	-5.52356	3.25367	438.743 up	0.000553	NC_000006	166796501..166778407	mitochondrial pyruvate carrier 1, Derived by automated computational analysis using gene prediction method: BestRefseq.
MPC2	-5.52356	4.8788	1353.389 up	0.000415	NC_000001	167906307..167885913	mitochondrial pyruvate carrier 2, Derived by automated computational analysis using gene prediction method: BestRefseq.
MPDU1	-5.52356	3.74493	616.729 up	3.41e-05	NC_000017	7486965..7491530	mannose-P-dolichol utilization defect 1, Derived by automated computational analysis using gene prediction method: BestRefseq.
MPLKIP	-5.52356	4.01359	742.964 up	0.00112	NC_000007	40174251..40172342	M-phase specific PLK1 interacting protein, Derived by automated computational analysis using gene prediction method: BestRefseq.
MRC2	-5.52356	3.40146	486.069 up	0.000955	NC_000017	60704762..60770962	mannose receptor, C type 2; Derived by automated computational analysis using gene prediction method: BestRefseq.
MRPL1	-5.52356	2.63235	285.215 up	9.13e-05	NC_000004	78783805..78873944	mitochondrial ribosomal protein L1, Derived by automated computational analysis using gene prediction method: BestRefseq.
MRPL12	-5.52356	3.9688	720.253 up	0.000234	NC_000017	79670400..79674556	mitochondrial ribosomal protein L12, Derived by automated computational analysis using gene prediction method: BestRefseq.
MRPL16	-5.52356	3.31976	459.307 up	8.94e-05	NC_000011	59578345..59573608	mitochondrial ribosomal protein L16, Derived by automated computational analysis using gene prediction method: BestRefseq.
MRPL24	-5.52356	4.32161	919.794 up	0.00044	NC_000001	156710923..156707094	mitochondrial ribosomal protein L24, Derived by automated computational analysis using gene prediction method: BestRefseq.
MRPL33	-5.52356	3.05768	383.011 up	0.000823	NC_000002	27994584..28002608	mitochondrial ribosomal protein L33, Derived by automated computational analysis using gene prediction method: BestRefseq.
MRPL44	-5.52356	3.54006	535.084 up	0.000259	NC_000002	224822121..224832431	mitochondrial ribosomal protein L44, Derived by automated computational analysis using gene prediction method: BestRefseq.
MRPL48	-5.52356	4.88945	1363.419 up	0.000726	NC_000011	73498917..73575656	mitochondrial ribosomal protein L48, Derived by automated computational analysis using gene prediction method: BestRefseq.
MRPL55	-5.52356	3.92383	698.150 up	0.00108	NC_000001	228297013..228294380	mitochondrial ribosomal protein L55, Derived by automated computational analysis using gene prediction method: BestRefseq.
MRPS14	-5.52356	3.56024	542.621 up	0.000232	NC_000001	174992591..174982094	mitochondrial ribosomal protein S14, Derived by automated computational analysis using gene prediction method: BestRefseq.
MRPS17	-5.52356	3.31957	459.248 up	0.000145	NC_000007	56019611..56023034	mitochondrial ribosomal protein S17, Derived by automated computational analysis using gene prediction method: BestRefseq.
MRPS31	-5.52356	3.83204	655.112 up	0.000486	NC_000013	41345347..41303432	mitochondrial ribosomal protein S31, Derived by automated computational analysis using gene prediction method: BestRefseq.
MSANTD2	-5.52356	2.76621	312.946 up	0.000388	NC_000011	124670299..124636394	Myb/SANT-like DNA-binding domain containing 2, Derived by automated computational analysis using gene prediction method: BestRefseq.
MSANTD3	-5.52356	3.32759	461.810 up	0.00112	NC_000009	103189495..103214016	Myb/SANT-like DNA-binding domain containing 3, Derived by automated computational analysis using gene prediction method: BestRefseq.
MTDH	-5.52356	3.10696	396.320 up	4.16e-05	NC_000008	98656407..98742488	metadherin, Derived by automated computational analysis using gene prediction method: BestRefseq.
MTFR1	-5.52356	3.28437	448.180 up	0.000212	NC_000008	66556888..66622798	mitochondrial fission regulator 1, Derived by automated computational analysis using gene prediction method: BestRefseq.
MTG1	-5.52356	3.18551	418.497 up	0.000174	NC_000010	135207621..135234174	mitochondrial GTPase 1 homolog (S. cerevisiae), Derived by automated computational analysis using gene prediction method: BestRefseq.
MTHFD1L	-5.52356	4.18884	838.926 up	0.000228	NC_000006	151186815..151423023	methylenetetrahydrofolate dehydrogenase (NADP+ dependent) 1-like, Derived by automated computational analysis using gene prediction method: BestRefseq.
MTHFR	-5.52356	3.54048	535.238 up	3.01e-05	NC_000001	11866160..11845787	methylenetetrahydrofolate reductase (NAD(P)H), Derived by automated computational analysis using gene prediction method: BestRefseq.
MTIF2	-5.52356	3.73848	613.975 up	0.000944	NC_000002	55496384..55463756	mitochondrial translational initiation factor 2, Derived by automated computational analysis using gene prediction method: BestRefseq.
MTX1	-5.52356	4.06936	772.248 up	0.000244	NC_000001	155178490..155183625	metaxin 1, Derived by automated computational analysis using gene prediction method: BestRefseq.
MUS81	-5.52356	3.94498	708.460 up	0.000634	NC_000011	65627872..65633914	MUS81 endonuclease homolog (S. cerevisiae), Derived by automated computational analysis using gene prediction method: BestRefseq.
MUTYH	-5.52356	3.67773	588.659 up	0.000372	NC_000001	45806142..45794914	mutY homolog (E. coli), Derived by automated computational analysis using gene prediction method: BestRefseq.
MVD	-5.52356	3.66441	583.250 up	0.000415	NC_000016	88729495..88718348	mevalonate (diphospho) decarboxylase, Derived by automated computational analysis using gene prediction method: BestRefseq.
MXI1	-5.52356	4.52264	1057.323 up	0.00017	NC_000010	111967363..112047123	MAX interactor 1, Derived by automated computational analysis using gene prediction method: BestRefseq.
MYBBP1A	-5.52356	2.69645	298.173 up	1.7e-06	NC_000017	4458681..4442191	MYB binding protein (P160) 1a, Derived by automated computational analysis using gene prediction method: BestRefseq.
MYC	-5.52356	5.39203	1931.613 up	0.000174	NC_000008	128748315..128753680	v-myc myelocytomatosis viral oncogene homolog (avian), Derived by automated computational analysis using gene prediction method: BestRefseq.
MYEOV	-5.52356	5.01096	1483.230 up	0.000156	NC_000011	69061622..69064754	myeloma overexpressed (in a subset of t(11, 14) positive multiple myelomas), Derived by automated computational analysis using gene prediction method: BestRefseq.
MYL12A	-5.52356	5.14321	1625.621 up	0.000611	NC_000018	3247528..3256234	myosin, light chain 12A, regulatory, non-sarcomeric; Derived by automated computational analysis using gene prediction method: BestRefseq.
MYL6B	-5.52356	3.62245	566.532 up	0.000476	NC_000012	56546204..56551771	myosin, light chain 6B, alkali, smooth muscle and non-muscle; Derived by automated computational analysis using gene prediction method: BestRefseq.
MYNN	-5.52356	3.36274	473.197 up	0.00117	NC_000003	169490853..169507504	myoneurin, Derived by automated computational analysis using gene prediction method: BestRefseq.
MYO1B	-5.52356	3.84465	660.867 up	0.00054	NC_000002	192110107..192290115	myosin IB, Derived by automated computational analysis using gene prediction method: BestRefseq.
MYO1C	-5.52356	5.12494	1605.157 up	2.21e-05	NC_000017	1396001..1367480	myosin IC, Derived by automated computational analysis using gene prediction method: BestRefseq.
MZT2A	-5.52356	4.70266	1197.838 up	0.000967	NC_000002	132250064..132241533	mitotic spindle organizing protein 2A, Derived by automated computational analysis using gene prediction method: BestRefseq.
NAA20	-5.52356	3.57967	549.980 up	0.000335	NC_000020	19997934..20014273	N(alpha)-acetyltransferase 20, NatB catalytic subunit; Derived by automated computational analysis using gene prediction method: BestRefseq.
NAA40	-5.52356	3.99401	732.952 up	0.000416	NC_000011	63706442..63724458	N(alpha)-acetyltransferase 40, NatD catalytic subunit, homolog (S. cerevisiae); Derived by automated computational analysis using gene prediction method: BestRefseq.
NABP1	-5.52356	3.26631	442.604 up	0.000271	NC_000002	192542798..192553248	nucleic acid binding protein 1, Derived by automated computational analysis using gene prediction method: BestRefseq.
NABP2	-5.52356	2.92535	349.443 up	0.000891	NC_000012	56618125..56623638	nucleic acid binding protein 2, Derived by automated computational analysis using gene prediction method: BestRefseq.
NACC1	-5.52356	3.11989	399.887 up	0.000336	NC_000019	13229102..13251961	nucleus accumbens associated 1, BEN and BTB (POZ) domain containing; Derived by automated computational analysis using gene prediction method: BestRefseq.
NANOG	-5.52356	-5.52356	21.280 up	0.00174	NC_000012	7941995..7948655	Nanog homeobox, Derived by automated computational analysis using gene prediction method: BestRefseq.
NAPA	-5.52356	3.16644	413.002 up	1.93e-05	NC_000019	48018515..47990891	N-ethylmaleimide-sensitive factor attachment protein, alpha; Derived by automated computational analysis using gene prediction method: BestRefseq.
NAPG	-5.52356	3.8342	656.095 up	0.00114	NC_000018	10525873..10552766	N-ethylmaleimide-sensitive factor attachment protein, gamma; Derived by automated computational analysis using gene prediction method: BestRefseq.
NARFL	-5.52356	3.32527	461.066 up	0.0004	NC_000016	790997..779767	nuclear prelamin A recognition factor-like, Derived by automated computational analysis using gene prediction method: BestRefseq.
NAT10	-5.52356	3.53046	531.534 up	2.98e-05	NC_000011	34127111..34168458	N-acetyltransferase 10 (GCN5-related), Derived by automated computational analysis using gene prediction method: BestRefseq.
NBEAL2	-5.52356	4.31274	914.161 up	0.000653	NC_000003	47021173..47051194	neurobeachin-like 2, Derived by automated computational analysis using gene prediction method: BestRefseq.
NBPF11	-5.52356	3.2577	439.971 up	0.00027	NC_000001	146082633..146032542	neuroblastoma breakpoint family, member 11; Derived by automated computational analysis using gene prediction method: BestRefseq.
NBPF4	-5.52356	3.51087	524.368 up	0.000697	NC_000001	108786703..108765963	neuroblastoma breakpoint family, member 4; Derived by automated computational analysis using gene prediction method: BestRefseq.
NCAPG2	-5.52356	3.20409	423.920 up	0.000572	NC_000007	158497520..158424003	non-SMC condensin II complex, subunit G2; Derived by automated computational analysis using gene prediction method: BestRefseq.
NCAPH2	-5.52356	2.77485	314.826 up	0.000276	NC_000022	50946645..50963209	non-SMC condensin II complex, subunit H2; Derived by automated computational analysis using gene prediction method: BestRefseq.
NCF4	-5.52356	2.67841	294.469 up	2.94e-06	NC_000022	37257030..37274059	neutrophil cytosolic factor 4, 40kDa; Derived by automated computational analysis using gene prediction method: BestRefseq.
NCKAP5L	-5.52356	4.65296	1157.279 up	0.000355	NC_000012	50222208..50184929	NCK-associated protein 5-like, Derived by automated computational analysis using gene prediction method: BestRefseq.
NCKIPSD	-5.52356	3.63574	571.776 up	0.00054	NC_000003	48723334..48711277	NCK interacting protein with SH3 domain, Derived by automated computational analysis using gene prediction method: BestRefseq.
NCOA5	-5.52356	3.87159	673.320 up	0.000636	NC_000020	44718580..44689624	nuclear receptor coactivator 5, Derived by automated computational analysis using gene prediction method: BestRefseq.
NCOR2	-5.52356	4.05795	766.165 up	0.00116	NC_000012	125052010..124808957	nuclear receptor corepressor 2, Derived by automated computational analysis using gene prediction method: BestRefseq.
NDEL1	-5.52356	3.803	642.059 up	0.000749	NC_000017	8339170..8371495	nudE nuclear distribution E homolog (A. nidulans)-like 1, Derived by automated computational analysis using gene prediction method: BestRefseq.
NDUFA10	-5.52356	3.44202	499.929 up	0.000424	NC_000002	240964819..240896789	NADH dehydrogenase (ubiquinone) 1 alpha subcomplex, 10, 42kDa; Derived by automated computational analysis using gene prediction method: BestRefseq.
NDUFA2	-5.52356	2.61299	281.413 up	0.0202	NC_000005	140027370..140024948	NADH dehydrogenase (ubiquinone) 1 alpha subcomplex, 2, 8kDa; Derived by automated computational analysis using gene prediction method: BestRefseq.
NDUFA3	-5.52356	-1.67967	14.359 up	0.00252	NC_000019	54606160..54610281	NADH dehydrogenase (ubiquinone) 1 alpha subcomplex, 3, 9kDa; Derived by automated computational analysis using gene prediction method: BestRefseq.
NDUFA4	-5.52356	3.52659	530.112 up	0.00112	NC_000007	10979813..10971580	NADH dehydrogenase (ubiquinone) 1 alpha subcomplex, 4, 9kDa; Derived by automated computational analysis using gene prediction method: BestRefseq.
NDUFB7	-5.52356	3.22306	429.531 up	0.000297	NC_000019	14682889..14676890	NADH dehydrogenase (ubiquinone) 1 beta subcomplex, 7, 18kDa; Derived by automated computational analysis using gene prediction method: BestRefseq.
NDUFC2-KCTD14	-5.52356	4.29037	900.095 up	8.27e-05	NC_000011	77791265..77726761	NDUFC2-KCTD14 readthrough, Derived by automated computational analysis using gene prediction method: BestRefseq.
NDUFV1	-5.52356	3.35901	471.977 up	0.000445	NC_000011	67374323..67380012	NADH dehydrogenase (ubiquinone) flavoprotein 1, 51kDa; Derived by automated computational analysis using gene prediction method: BestRefseq.
NDUFV2	-5.52356	3.88848	681.249 up	0.000517	NC_000018	9102628..9134343	NADH dehydrogenase (ubiquinone) flavoprotein 2, 24kDa; Derived by automated computational analysis using gene prediction method: BestRefseq.
NECAB3	-5.52356	4.50602	1045.211 up	0.000569	NC_000020	32262264..32244893	N-terminal EF-hand calcium binding protein 3, Derived by automated computational analysis using gene prediction method: BestRefseq.
NECAP2	-5.52356	3.56972	546.200 up	0.000252	NC_000001	16767167..16786585	NECAP endocytosis associated 2, Derived by automated computational analysis using gene prediction method: BestRefseq.
NEDD4	-5.52356	3.96838	720.044 up	0.000569	NC_000015	56285835..56119120	neural precursor cell expressed, developmentally down-regulated 4, E3 ubiquitin protein ligase; Derived by automated computational analysis using gene prediction method: BestRefseq.
NEGR1	-5.52356	3.21105	425.970 up	9.01e-05	NC_000001	72748277..71868625	neuronal growth regulator 1, Derived by automated computational analysis using gene prediction method: BestRefseq.
NEK9	-5.52356	2.71361	301.741 up	0.000611	NC_000014	75593778..75548818	NIMA (never in mitosis gene a)- related kinase 9, Derived by automated computational analysis using gene prediction method: BestRefseq.
NELL2	-5.52356	5.31392	1829.819 up	3.92e-05	NC_000012	45307711..44902058	NEL-like 2 (chicken), Derived by automated computational analysis using gene prediction method: BestRefseq.
NEURL2	-5.52356	2.97287	361.144 up	0.00017	NC_000020	44519901..44517267	neuralized homolog 2 (Drosophila), Derived by automated computational analysis using gene prediction method: BestRefseq.
NFATC2IP	-5.52356	3.43149	496.293 up	0.000308	NC_000016	28962318..28977786	nuclear factor of activated T-cells, cytoplasmic, calcineurin-dependent 2 interacting protein; Derived by automated computational analysis using gene prediction method: BestRefseq.
NFIA	-5.52356	4.16967	827.854 up	0.000909	NC_000001	61542946..61928460	nuclear factor I/A, Derived by automated computational analysis using gene prediction method: BestRefseq.
NFIC	-5.52356	3.99123	731.537 up	0.000185	NC_000019	3359561..3469215	nuclear factor I/C (CCAAT-binding transcription factor), Derived by automated computational analysis using gene prediction method: BestRefseq.
NFKB2	-5.52356	4.739	1228.400 up	0.0113	NC_000010	104153867..104162286	nuclear factor of kappa light polypeptide gene enhancer in B-cells 2 (p49/p100), Derived by automated computational analysis using gene prediction method: BestRefseq.
NFXL1	-5.52356	2.65781	290.293 up	0.000906	NC_000004	47916633..47849257	nuclear transcription factor, X-box binding-like 1; Derived by automated computational analysis using gene prediction method: BestRefseq.
NGRN	-5.52356	2.64141	287.013 up	0.00042	NC_000015	90808895..90815443	neugrin, neurite outgrowth associated; Derived by automated computational analysis using gene prediction method: BestRefseq.
NHEJ1	-5.52356	3.40892	488.589 up	0.000484	NC_000002	220025587..219940046	nonhomologous end-joining factor 1, Derived by automated computational analysis using gene prediction method: BestRefseq.
NHP2	-5.52356	2.99827	367.558 up	0.000942	NC_000005	177580961..177576464	NHP2 ribonucleoprotein homolog (yeast), Derived by automated computational analysis using gene prediction method: BestRefseq.
NIPA2	-5.52356	3.37111	475.953 up	0.000944	NC_000015	23034427..23004684	non imprinted in Prader-Willi/Angelman syndrome 2, Derived by automated computational analysis using gene prediction method: BestRefseq.
NIPSNAP3A	-5.52356	2.79095	318.358 up	0.000471	NC_000009	107509969..107522403	nipsnap homolog 3A (C. elegans), Derived by automated computational analysis using gene prediction method: BestRefseq.
NMNAT1	-5.52356	3.59879	557.315 up	0.000245	NC_000001	10003486..10045556	nicotinamide nucleotide adenylyltransferase 1, Derived by automated computational analysis using gene prediction method: BestRefseq.
NOC2L	-5.52356	2.93777	352.463 up	0.000626	NC_000001	894679..879583	nucleolar complex associated 2 homolog (S. cerevisiae), Derived by automated computational analysis using gene prediction method: BestRefseq.
NOC3L	-5.52356	3.54899	538.407 up	0.000799	NC_000010	96122683..96092989	nucleolar complex associated 3 homolog (S. cerevisiae), Derived by automated computational analysis using gene prediction method: BestRefseq.
NOL11	-5.52356	3.38639	481.019 up	0.00062	NC_000017	65714061..65740266	nucleolar protein 11, Derived by automated computational analysis using gene prediction method: BestRefseq.
NOP14	-5.52356	4.14655	814.690 up	0.000225	NC_000004	2965118..2939663	NOP14 nucleolar protein homolog (yeast), Derived by automated computational analysis using gene prediction method: BestRefseq.
NOP16	-5.52356	4.32264	920.450 up	2.53e-08	NC_000005	175815763..175810940	NOP16 nucleolar protein homolog (yeast), Derived by automated computational analysis using gene prediction method: BestRefseq.
NOP56	-5.52356	5.00054	1472.549 up	0.00072	NC_000020	2633178..2639039	NOP56 ribonucleoprotein homolog (yeast), Derived by automated computational analysis using gene prediction method: BestRefseq.
NOS3	-5.52356	2.67704	294.190 up	0.000876	NC_000007	150688144..150711687	nitric oxide synthase 3 (endothelial cell), Derived by automated computational analysis using gene prediction method: BestRefseq.
NOTCH1	-1.74179	2.72973	22.185 up	0.00463	NC_000009	139440238..139388896	notch 1, Derived by automated computational analysis using gene prediction method: BestRefseq.
NOTCH2	7.24217	5.86183	6.603 up	0.00474	NC_000001	120612317..120454176	notch 2, Derived by automated computational analysis using gene prediction method: BestRefseq.
NOTCH3	-5.52356	2.40979	244.442 up	0.000146	NC_000019	15311792..15270444	notch 3, Derived by automated computational analysis using gene prediction method: BestRefseq.
NOTCH4	-5.52356	3.16429	412.387 up	0.000306	NC_000006	32191844..32162620	notch 4, Derived by automated computational analysis using gene prediction method: BestRefseq.
NOX5	-5.52356	4.22648	861.104 up	0.00028	NC_000015	69222839..69349501	NADPH oxidase, EF-hand calcium binding domain 5; Derived by automated computational analysis using gene prediction method: BestRefseq.
NPAS4	-5.52356	3.66006	581.495 up	9.13e-05	NC_000011	66188475..66194177	neuronal PAS domain protein 4, Derived by automated computational analysis using gene prediction method: BestRefseq.
NPHP4	-5.52356	2.88107	338.879 up	0.000159	NC_000001	6052533..5922870	nephronophthisis 4, Derived by automated computational analysis using gene prediction method: BestRefseq.
NPLOC4	-5.52356	3.49998	520.422 up	2.9e-05	NC_000017	79604138..79523913	nuclear protein localization 4 homolog (S. cerevisiae), Derived by automated computational analysis using gene prediction method: BestRefseq.
NPM1	-5.52356	4.3974	969.411 up	0.000341	NC_000005	170814708..170837888	nucleophosmin (nucleolar phosphoprotein B23, numatrin); Derived by automated computational analysis using gene prediction method: BestRefseq.
NPPC	-5.52356	4.08829	782.450 up	0.000624	NC_000002	232791038..232786805	natriuretic peptide C, Derived by automated computational analysis using gene prediction method: BestRefseq.
NPRL2	-5.52356	3.27844	446.339 up	0.000146	NC_000003	50388486..50384919	nitrogen permease regulator-like 2 (S. cerevisiae), Derived by automated computational analysis using gene prediction method: BestRefseq.
NPRL3	-5.52356	3.52584	529.834 up	0.000969	NC_000016	188697..135800	nitrogen permease regulator-like 3 (S. cerevisiae), Derived by automated computational analysis using gene prediction method: BestRefseq.
NR2F2	-5.52356	4.76773	1253.101 up	0.00115	NC_000015	96869157..96883492	nuclear receptor subfamily 2, group F, member 2; Derived by automated computational analysis using gene prediction method: BestRefseq.
NR4A1	-5.52356	4.74602	1234.386 up	3.92e-05	NC_000012	52416616..52453291	nuclear receptor subfamily 4, group A, member 1; Derived by automated computational analysis using gene prediction method: BestRefseq.
NR4A3	-5.52356	5.22718	1723.037 up	0.000553	NC_000009	102584137..102629173	nuclear receptor subfamily 4, group A, member 3; Derived by automated computational analysis using gene prediction method: BestRefseq.
NRBP1	-5.52356	3.85632	666.232 up	0.000475	NC_000002	27651473..27665126	nuclear receptor binding protein 1, Derived by automated computational analysis using gene prediction method: BestRefseq.
NRD1	-5.52356	3.46359	507.461 up	8.94e-05	NC_000001	52344609..52254864	nardilysin (N-arginine dibasic convertase), Derived by automated computational analysis using gene prediction method: BestRefseq.
NRG2	-5.52356	5.81134	2583.122 up	0.000293	NC_000005	139422884..139226364	neuregulin 2, Derived by automated computational analysis using gene prediction method: BestRefseq.
NRSN2	-5.52356	5.07873	1554.557 up	0.000502	NC_000020	327370..335512	neurensin 2, Derived by automated computational analysis using gene prediction method: BestRefseq.
NRXN2	-5.52356	3.49425	518.361 up	0.000334	NC_000011	64490660..64373646	neurexin 2, Derived by automated computational analysis using gene prediction method: BestRefseq.
NSD1	-5.52356	3.22963	431.491 up	9.18e-05	NC_000005	176560080..176727214	nuclear receptor binding SET domain protein 1, Derived by automated computational analysis using gene prediction method: BestRefseq.
NSUN4	-5.52356	3.25429	438.931 up	2.21e-05	NC_000001	46805849..46830824	NOP2/Sun domain family, member 4; Derived by automated computational analysis using gene prediction method: BestRefseq.
NSUN5	-5.52356	3.62335	566.883 up	0.000506	NC_000007	72722864..72716514	NOP2/Sun domain family, member 5; Derived by automated computational analysis using gene prediction method: BestRefseq.
NT5C2	-5.52356	3.89337	683.563 up	0.000809	NC_000010	104953063..104847774	5'-nucleotidase, cytosolic II; Derived by automated computational analysis using gene prediction method: BestRefseq.
NT5C3	-5.52356	3.67132	586.049 up	0.000206	NC_000007	33102409..33053725	5'-nucleotidase, cytosolic III; Derived by automated computational analysis using gene prediction method: BestRefseq.
NT5DC1	-5.52356	3.33617	464.565 up	0.000455	NC_000006	116421999..116566853	5'-nucleotidase domain containing 1, Derived by automated computational analysis using gene prediction method: BestRefseq.
NT5E	-5.52356	3.58356	551.462 up	0.000716	NC_000006	86159302..86205509	5'-nucleotidase, ecto (CD73); Derived by automated computational analysis using gene prediction method: BestRefseq.
NUAK1	-5.52356	3.62636	568.068 up	0.000543	NC_000012	106533811..106457125	NUAK family, SNF1-like kinase, 1; Derived by automated computational analysis using gene prediction method: BestRefseq.
NUB1	-5.52356	2.98715	364.735 up	0.000501	NC_000007	151038847..151075547	negative regulator of ubiquitin-like proteins 1, Derived by automated computational analysis using gene prediction method: BestRefseq.
NUDCD3	-5.52356	4.50625	1045.382 up	0.000517	NC_000007	44530385..44421965	NudC domain containing 3, Derived by automated computational analysis using gene prediction method: BestRefseq.
NUP205	-5.52356	2.83259	327.681 up	0.00056	NC_000007	135242662..135333501	nucleoporin 205kDa, Derived by automated computational analysis using gene prediction method: BestRefseq.
NUP54	-5.52356	2.72268	303.645 up	0.000501	NC_000004	77069655..77035817	nucleoporin 54kDa, Derived by automated computational analysis using gene prediction method: BestRefseq.
NUP85	-5.52356	3.44095	499.558 up	0.000804	NC_000017	73201597..73231854	nucleoporin 85kDa, Derived by automated computational analysis using gene prediction method: BestRefseq.
NUS1	-5.52356	3.99464	733.271 up	0.00117	NC_000006	117996617..118031890	nuclear undecaprenyl pyrophosphate synthase 1 homolog (S. cerevisiae), Derived by automated computational analysis using gene prediction method: BestRefseq.
NVL	-5.52356	3.10475	395.714 up	0.000828	NC_000001	224517891..224415036	nuclear VCP-like, Derived by automated computational analysis using gene prediction method: BestRefseq.
OAZ1	-5.52356	3.74018	614.701 up	0.000253	NC_000019	2269520..2273487	ornithine decarboxylase antizyme 1, Derived by automated computational analysis using gene prediction method: BestRefseq.
OAZ2	-5.52356	3.50333	521.633 up	0.000672	NC_000015	64995462..64979773	ornithine decarboxylase antizyme 2, Derived by automated computational analysis using gene prediction method: BestRefseq.
OIP5	-5.52356	3.64165	574.122 up	3.62e-06	NC_000015	41624819..41601466	Opa interacting protein 5, Derived by automated computational analysis using gene prediction method: BestRefseq.
OLA1	-5.52356	3.29552	451.656 up	0.000603	NC_000002	175113365..174937175	Obg-like ATPase 1, Derived by automated computational analysis using gene prediction method: BestRefseq.
OPA1	-5.52356	3.88808	681.060 up	0.000462	NC_000003	193310933..193415600	optic atrophy 1 (autosomal dominant), Derived by automated computational analysis using gene prediction method: BestRefseq.
OPA3	-5.52356	4.94926	1421.129 up	0.00102	NC_000019	46088122..46031025	optic atrophy 3 (autosomal recessive, with chorea and spastic paraplegia); Derived by automated computational analysis using gene prediction method: BestRefseq.
ORAOV1	-5.52356	3.43126	496.214 up	4e-06	NC_000011	69490165..69480331	oral cancer overexpressed 1, Derived by automated computational analysis using gene prediction method: BestRefseq.
ORC2	-5.52356	3.70538	600.052 up	1.31e-06	NC_000002	201828424..201774894	origin recognition complex, subunit 2; Derived by automated computational analysis using gene prediction method: BestRefseq.
ORC4	-5.52356	3.53798	534.314 up	0.000834	NC_000002	148779173..148687966	origin recognition complex, subunit 4; Derived by automated computational analysis using gene prediction method: BestRefseq.
OSBPL1A	-5.52356	4.00636	739.252 up	0.00112	NC_000018	21977833..21742009	oxysterol binding protein-like 1A, Derived by automated computational analysis using gene prediction method: BestRefseq.
OSBPL8	-5.52356	3.06493	384.940 up	0.000732	NC_000012	76953589..76745577	oxysterol binding protein-like 8, Derived by automated computational analysis using gene prediction method: BestRefseq.
OSMR	-5.52356	3.75249	619.968 up	0.000479	NC_000005	38845960..38935743	oncostatin M receptor, Derived by automated computational analysis using gene prediction method: BestRefseq.
OSTM1	-5.52356	3.40213	486.295 up	0.00105	NC_000006	108395941..108362613	osteopetrosis associated transmembrane protein 1, Derived by automated computational analysis using gene prediction method: BestRefseq.
OTUD7B	-5.52356	4.46257	1014.205 up	0.00117	NC_000001	149982686..149912231	OTU domain containing 7B, Derived by automated computational analysis using gene prediction method: BestRefseq.
OXLD1	-5.52356	3.27784	446.155 up	0.000351	NC_000017	79633618..79632066	oxidoreductase-like domain containing 1, Derived by automated computational analysis using gene prediction method: BestRefseq.
PACS1	-5.52356	3.32759	461.810 up	0.00112	NC_000011	65837824..66012218	phosphofurin acidic cluster sorting protein 1, Derived by automated computational analysis using gene prediction method: BestRefseq.
PACS2	-5.52356	3.76644	625.992 up	8.65e-05	NC_000014	105767170..105864484	phosphofurin acidic cluster sorting protein 2, Derived by automated computational analysis using gene prediction method: BestRefseq.
PAF1	-5.52356	5.15786	1642.213 up	0.000406	NC_000019	39881835..39876269	Paf1, RNA polymerase II associated factor, homolog (S. cerevisiae); Derived by automated computational analysis using gene prediction method: BestRefseq.
PAFAH1B3	-5.52356	5.50894	2094.665 up	5.47e-05	NC_000019	42806952..42801185	platelet-activating factor acetylhydrolase 1b, catalytic subunit 3 (29kDa); Derived by automated computational analysis using gene prediction method: BestRefseq.
PAIP1	-5.52356	3.68795	592.843 up	0.00112	NC_000005	43557521..43526369	poly(A) binding protein interacting protein 1, Derived by automated computational analysis using gene prediction method: BestRefseq.
PAK1	-5.52356	3.31976	459.307 up	8.94e-05	NC_000011	77185108..77033060	p21 protein (Cdc42/Rac)-activated kinase 1, Derived by automated computational analysis using gene prediction method: BestRefseq.
PAK4	-5.52356	4.9294	1401.695 up	0.000838	NC_000019	39616420..39670046	p21 protein (Cdc42/Rac)-activated kinase 4, Derived by automated computational analysis using gene prediction method: BestRefseq.
PAK6	-5.52356	2.80764	322.064 up	0.000463	NC_000015	40509629..40569688	p21 protein (Cdc42/Rac)-activated kinase 6, Derived by automated computational analysis using gene prediction method: BestRefseq.
PAPD7	-5.52356	4.70107	1196.520 up	0.000838	NC_000005	6714718..6757161	PAP associated domain containing 7, Derived by automated computational analysis using gene prediction method: BestRefseq.
PAPOLA	-5.52356	3.96861	720.158 up	0.00049	NC_000014	96968713..97033453	poly(A) polymerase alpha, Derived by automated computational analysis using gene prediction method: BestRefseq.
PARD6B	-5.52356	2.84917	331.469 up	0.000365	NC_000020	49348081..49370278	par-6 partitioning defective 6 homolog beta (C. elegans), Derived by automated computational analysis using gene prediction method: BestRefseq.
PARP6	-5.52356	2.84935	331.511 up	0.000179	NC_000015	72563628..72533522	poly (ADP-ribose) polymerase family, member 6; Derived by automated computational analysis using gene prediction method: BestRefseq.
PASK	-5.52356	3.19176	420.312 up	0.000238	NC_000002	242089394..242045514	PAS domain containing serine/threonine kinase, Derived by automated computational analysis using gene prediction method: BestRefseq.
PC	-5.52356	4.14087	811.492 up	0.00699	NC_000011	66725847..66615997	pyruvate carboxylase, Derived by automated computational analysis using gene prediction method: BestRefseq.
PCCA	-5.52356	3.13852	405.086 up	0.000719	NC_000013	100741269..101182691	propionyl CoA carboxylase, alpha polypeptide; Derived by automated computational analysis using gene prediction method: BestRefseq.
PCCB	-5.52356	3.14686	407.433 up	0.000227	NC_000003	135969167..136049013	propionyl CoA carboxylase, beta polypeptide; Derived by automated computational analysis using gene prediction method: BestRefseq.
PCGF6	-5.52356	3.36742	474.735 up	1.06e-05	NC_000010	105110891..105062553	polycomb group ring finger 6, Derived by automated computational analysis using gene prediction method: BestRefseq.
PCID2	-5.52356	3.74916	618.539 up	8.65e-05	NC_000013	113863029..113831853	PCI domain containing 2, Derived by automated computational analysis using gene prediction method: BestRefseq.
PCLO	-5.52356	3.3567	471.221 up	0.00101	NC_000007	82792197..82383321	piccolo (presynaptic cytomatrix protein), Derived by automated computational analysis using gene prediction method: BestRefseq.
PCTP	-5.52356	3.07745	388.294 up	0.000849	NC_000017	53828340..53854748	phosphatidylcholine transfer protein, Derived by automated computational analysis using gene prediction method: BestRefseq.
PCYOX1	-5.52356	2.62292	283.357 up	0.000201	NC_000002	70485231..70508317	prenylcysteine oxidase 1, Derived by automated computational analysis using gene prediction method: BestRefseq.
PCYT1A	-5.52356	3.89894	686.208 up	0.000874	NC_000003	196014584..195965253	phosphate cytidylyltransferase 1, choline, alpha; Derived by automated computational analysis using gene prediction method: BestRefseq.
PDCD5	-5.52356	5.12177	1601.634 up	0.000353	NC_000019	33072094..33078358	programmed cell death 5, Derived by automated computational analysis using gene prediction method: BestRefseq.
PDCL	-5.52356	3.10056	394.566 up	0.000909	NC_000009	125590935..125580376	phosducin-like, Derived by automated computational analysis using gene prediction method: BestRefseq.
PDE4A	-5.52356	5.21102	1703.847 up	3.62e-06	NC_000019	10527449..10580307	phosphodiesterase 4A, cAMP-specific; Derived by automated computational analysis using gene prediction method: BestRefseq.
PDE4DIP	2.15185	5.70565	11.743 up	0.00493	NC_000001	145076186..144851424	phosphodiesterase 4D interacting protein, Derived by automated computational analysis using gene prediction method: BestRefseq.
PDF	-5.52356	3.49392	518.242 up	0.000637	NC_000016	69364498..69362524	peptide deformylase (mitochondrial), Derived by automated computational analysis using gene prediction method: BestRefseq.
PDK1	-5.52356	2.95021	355.515 up	0.000227	NC_000002	173420779..173463862	pyruvate dehydrogenase kinase, isozyme 1; Derived by automated computational analysis using gene prediction method: BestRefseq.
PDLIM7	-5.52356	3.282	447.444 up	0.00109	NC_000005	176924602..176910395	PDZ and LIM domain 7 (enigma), Derived by automated computational analysis using gene prediction method: BestRefseq.
PDXDC1	-5.52356	3.60263	558.799 up	0.000553	NC_000016	15068833..15131552	pyridoxal-dependent decarboxylase domain containing 1, Derived by automated computational analysis using gene prediction method: BestRefseq.
PEAR1	-5.52356	4.25951	881.045 up	0.00102	NC_000001	156863523..156886226	platelet endothelial aggregation receptor 1, Derived by automated computational analysis using gene prediction method: BestRefseq.
PEMT	2.1523	5.42707	9.678 up	0.00164	NC_000017	17495017..17408877	phosphatidylethanolamine N-methyltransferase, Derived by automated computational analysis using gene prediction method: BestRefseq.
PEPD	-5.52356	5.24517	1744.664 up	0.00164	NC_000019	34012799..33877855	peptidase D, Derived by automated computational analysis using gene prediction method: BestRefseq.
PER1	-5.52356	4.42589	988.743 up	0.000215	NC_000017	8055753..8043788	period homolog 1 (Drosophila), Derived by automated computational analysis using gene prediction method: BestRefseq.
PET117	-5.52356	4.0477	760.738 up	0.00136	NC_000020	18118499..18123813	PET117 homolog (S. cerevisiae), Derived by automated computational analysis using gene prediction method: BestRefseq.
PEX1	-5.52356	4.24441	871.872 up	0.000529	NC_000007	92157845..92116337	peroxisomal biogenesis factor 1, Derived by automated computational analysis using gene prediction method: BestRefseq.
PFAS	-5.52356	3.46838	509.148 up	0.000475	NC_000017	8152596..8173809	phosphoribosylformylglycinamidine synthase, Derived by automated computational analysis using gene prediction method: BestRefseq.
PFDN1	-5.52356	4.5308	1063.323 up	0.0004	NC_000005	139682689..139624635	prefoldin subunit 1, Derived by automated computational analysis using gene prediction method: BestRefseq.
PFDN4	-5.52356	3.77493	629.685 up	1.31e-06	NC_000020	52824502..52836492	prefoldin subunit 4, Derived by automated computational analysis using gene prediction method: BestRefseq.
PFKM	-5.52356	3.066	385.225 up	9.01e-05	NC_000012	48499656..48540187	phosphofructokinase, muscle; Derived by automated computational analysis using gene prediction method: BestRefseq.
PGM2	-5.52356	3.30788	455.543 up	0.000146	NC_000004	37828282..37864559	phosphoglucomutase 2, Derived by automated computational analysis using gene prediction method: BestRefseq.
PHB2	-5.52356	3.57751	549.156 up	0.000804	NC_000012	7079916..7074515	prohibitin 2, Derived by automated computational analysis using gene prediction method: BestRefseq.
PHF23	-5.52356	4.28342	895.770 up	0.000603	NC_000017	7142825..7138347	PHD finger protein 23, Derived by automated computational analysis using gene prediction method: BestRefseq.
PHF8	-5.52356	3.74036	614.779 up	0.000348	NC_000023	54071569..53963113	PHD finger protein 8, Derived by automated computational analysis using gene prediction method: BestRefseq.
PHLDA1	-5.52356	4.20908	850.781 up	0.000656	NC_000012	76425556..76419227	pleckstrin homology-like domain, family A, member 1; Derived by automated computational analysis using gene prediction method: BestRefseq.
PHLDB3	-5.52356	4.91715	1389.850 up	0.000581	NC_000019	44008985..43979255	pleckstrin homology-like domain, family B, member 3; Derived by automated computational analysis using gene prediction method: BestRefseq.
PHLPP1	-5.52356	2.9861	364.472 up	0.000874	NC_000018	60382672..60647676	PH domain and leucine rich repeat protein phosphatase 1, Derived by automated computational analysis using gene prediction method: BestRefseq.
PI4KA	-5.52356	4.52078	1055.959 up	0.000667	NC_000022	21213100..21061979	phosphatidylinositol 4-kinase, catalytic, alpha; Derived by automated computational analysis using gene prediction method: BestRefseq.
PICALM	-5.52356	3.5494	538.560 up	0.000672	NC_000011	85780923..85668214	phosphatidylinositol binding clathrin assembly protein, Derived by automated computational analysis using gene prediction method: BestRefseq.
PICK1	-5.52356	3.14596	407.181 up	0.00068	NC_000022	38453262..38471708	protein interacting with PRKCA 1, Derived by automated computational analysis using gene prediction method: BestRefseq.
PIEZO1	-5.52356	4.94353	1415.497 up	0.000649	NC_000016	88851372..88781746	piezo-type mechanosensitive ion channel component 1, Derived by automated computational analysis using gene prediction method: BestRefseq.
PIGM	-5.52356	3.52898	530.992 up	0.000809	NC_000001	160001783..159997462	phosphatidylinositol glycan anchor biosynthesis, class M; Derived by automated computational analysis using gene prediction method: BestRefseq.
PIGU	-5.52356	4.23281	864.888 up	0.000166	NC_000020	33265089..33148346	phosphatidylinositol glycan anchor biosynthesis, class U; Derived by automated computational analysis using gene prediction method: BestRefseq.
PIK3CD	-5.52356	3.90846	690.751 up	9.18e-05	NC_000001	9711790..9789172	phosphatidylinositol-4,5-bisphosphate 3-kinase, catalytic subunit delta; Derived by automated computational analysis using gene prediction method: BestRefseq.
PIK3R3	-5.52356	3.70538	600.052 up	1.31e-06	NC_000001	46598708..46505812	phosphoinositide-3-kinase, regulatory subunit 3 (gamma); Derived by automated computational analysis using gene prediction method: BestRefseq.
PIKFYVE	-5.52356	3.85706	666.572 up	0.000225	NC_000002	209130991..209223475	phosphoinositide kinase, FYVE finger containing; Derived by automated computational analysis using gene prediction method: BestRefseq.
PITPNA	-5.52356	2.65874	290.482 up	0.000652	NC_000017	1466110..1421283	phosphatidylinositol transfer protein, alpha; Derived by automated computational analysis using gene prediction method: BestRefseq.
PITPNB	-5.52356	3.18574	418.562 up	9.01e-05	NC_000022	28315255..28247657	phosphatidylinositol transfer protein, beta; Derived by automated computational analysis using gene prediction method: BestRefseq.
PITPNC1	-5.52356	3.5599	542.495 up	0.000445	NC_000017	65373397..65693379	phosphatidylinositol transfer protein, cytoplasmic 1; Derived by automated computational analysis using gene prediction method: BestRefseq.
PKD1	-5.52356	3.43444	497.310 up	0.000303	NC_000016	2185899..2138711	polycystic kidney disease 1 (autosomal dominant), Derived by automated computational analysis using gene prediction method: BestRefseq.
PKD1P5	-5.52356	3.21449	426.988 up	0.000777	NC_000016	18495871..18468378	polycystic kidney disease 1 (autosomal dominant) pseudogene 5, Derived by automated computational analysis using gene prediction method: Curated Genomic.
PKM	-5.52356	4.93593	1408.059 up	8.62e-05	NC_000015	72523727..72491370	pyruvate kinase, muscle; Derived by automated computational analysis using gene prediction method: BestRefseq.
PKN2	-5.52356	3.88283	678.587 up	0.000775	NC_000001	89149922..89301938	protein kinase N2, Derived by automated computational analysis using gene prediction method: BestRefseq.
PLA2G4E	-5.52356	2.9867	364.623 up	0.000471	NC_000015	42342901..42273780	phospholipase A2, group IVE; Derived by automated computational analysis using gene prediction method: BestRefseq.
PLAGL2	-5.52356	3.78437	633.822 up	0.000954	NC_000020	30795546..30780307	pleiomorphic adenoma gene-like 2, Derived by automated computational analysis using gene prediction method: BestRefseq.
PLAUR	-5.52356	5.42246	1972.785 up	0.000912	NC_000019	44174498..44150247	plasminogen activator, urokinase receptor; Derived by automated computational analysis using gene prediction method: BestRefseq.
PLB1	-5.52356	3.8939	683.814 up	0.000904	NC_000002	28718938..28866654	phospholipase B1, Derived by automated computational analysis using gene prediction method: BestRefseq.
PLEKHA8	-5.52356	3.40628	487.697 up	0.000651	NC_000007	30067977..30157961	pleckstrin homology domain containing, family A (phosphoinositide binding specific) member 8; Derived by automated computational analysis using gene prediction method: BestRefseq.
PLEKHF2	-5.52356	3.28762	449.189 up	0.000915	NC_000008	96145949..96168913	pleckstrin homology domain containing, family F (with FYVE domain) member 2; Derived by automated computational analysis using gene prediction method: BestRefseq.
PLEKHJ1	-5.52356	4.02264	747.640 up	0.000476	NC_000019	2236328..2233155	pleckstrin homology domain containing, family J member 1; Derived by automated computational analysis using gene prediction method: BestRefseq.
PLEKHM1P	-5.52356	2.79601	319.476 up	0.000135	NC_000017	62833302..62780959	pleckstrin homology domain containing, family M (with RUN domain) member 1 pseudogene; Derived by automated computational analysis using gene prediction method: BestRefseq.
PLEKHO2	-5.52356	4.19525	842.663 up	0.000169	NC_000015	65134082..65160201	pleckstrin homology domain containing, family O member 2; Derived by automated computational analysis using gene prediction method: BestRefseq.
PLK1S1	-5.52356	2.65992	290.718 up	0.000209	NC_000020	21106624..21227260	polo-like kinase 1 substrate 1, Derived by automated computational analysis using gene prediction method: BestRefseq.
PLS1	-5.52356	3.4524	503.539 up	0.000349	NC_000003	142315229..142432506	plastin 1, Derived by automated computational analysis using gene prediction method: BestRefseq.
PLXNA1	-5.52356	3.44652	501.491 up	0.000735	NC_000003	126707437..126756235	plexin A1, Derived by automated computational analysis using gene prediction method: BestRefseq.
PM20D2	-5.52356	3.45823	505.578 up	0.000245	NC_000006	89855769..89875284	peptidase M20 domain containing 2, Derived by automated computational analysis using gene prediction method: BestRefseq.
PMAIP1	-5.52356	2.90463	344.460 up	0.000258	NC_000018	57567192..57571538	phorbol-12-myristate-13-acetate-induced protein 1, Derived by automated computational analysis using gene prediction method: BestRefseq.
PMEPA1	-5.52356	3.38107	479.247 up	0.000775	NC_000020	56286592..56223448	prostate transmembrane protein, androgen induced 1; Derived by automated computational analysis using gene prediction method: BestRefseq.
PMS2CL	-5.52356	2.90463	344.460 up	7.15e-05	NC_000007	6774936..6791232	PMS2 C-terminal like pseudogene, Derived by automated computational analysis using gene prediction method: BestRefseq.
PMS2P1	-5.52356	4.07003	772.607 up	0.000213	NC_000007	99933930..99918263	postmeiotic segregation increased 2 pseudogene 1, Derived by automated computational analysis using gene prediction method: BestRefseq.
PNPLA6	-5.52356	3.42019	492.421 up	0.000361	NC_000019	7599038..7626653	patatin-like phospholipase domain containing 6, Derived by automated computational analysis using gene prediction method: BestRefseq.
PNPLA8	-5.52356	2.74049	307.417 up	0.000283	NC_000007	108168605..108110866	patatin-like phospholipase domain containing 8, Derived by automated computational analysis using gene prediction method: BestRefseq.
POC1B	-5.52356	3.1189	399.613 up	0.000643	NC_000012	89920039..89813495	POC1 centriolar protein homolog B (Chlamydomonas), Derived by automated computational analysis using gene prediction method: BestRefseq.
POGK	-5.52356	3.67841	588.939 up	0.000173	NC_000001	166808724..166823709	pogo transposable element with KRAB domain, Derived by automated computational analysis using gene prediction method: BestRefseq.
POGZ	-5.52356	4.39295	966.421 up	0.000448	NC_000001	151431941..151375200	pogo transposable element with ZNF domain, Derived by automated computational analysis using gene prediction method: BestRefseq.
POLDIP2	-5.52356	2.72042	303.170 up	0.000974	NC_000017	26684603..26673659	polymerase (DNA-directed), delta interacting protein 2; Derived by automated computational analysis using gene prediction method: BestRefseq.
POLE	-5.52356	2.8412	329.643 up	8.39e-05	NC_000012	133263945..133200348	polymerase (DNA directed), epsilon, catalytic subunit; Derived by automated computational analysis using gene prediction method: BestRefseq.
POLE4	-5.52356	3.70078	598.139 up	0.000307	NC_000002	75185775..75196859	polymerase (DNA-directed), epsilon 4, accessory subunit; Derived by automated computational analysis using gene prediction method: BestRefseq.
POLG	-5.52356	4.53344	1065.267 up	0.000271	NC_000015	89878026..89859536	polymerase (DNA directed), gamma; Derived by automated computational analysis using gene prediction method: BestRefseq.
POLM	-5.52356	3.87425	674.562 up	0.0012	NC_000007	44122129..44111846	polymerase (DNA directed), mu; Derived by automated computational analysis using gene prediction method: BestRefseq.
POLR2C	-5.52356	2.96355	358.819 up	0.000993	NC_000016	57496551..57505921	polymerase (RNA) II (DNA directed) polypeptide C, 33kDa; Derived by automated computational analysis using gene prediction method: BestRefseq.
POLR2J4	-5.52356	4.61047	1123.690 up	0.000247	NC_000007	44058748..43980494	polymerase (RNA) II (DNA directed) polypeptide J4, pseudogene; Derived by automated computational analysis using gene prediction method: BestRefseq.
POLR2L	-5.52356	4.00211	737.077 up	4.72e-05	NC_000011	842529..839721	polymerase (RNA) II (DNA directed) polypeptide L, 7.6kDa; Derived by automated computational analysis using gene prediction method: BestRefseq.
POLR3A	-5.52356	3.03736	377.654 up	0.000566	NC_000010	79789298..79734907	polymerase (RNA) III (DNA directed) polypeptide A, 155kDa; Derived by automated computational analysis using gene prediction method: BestRefseq.
POLR3B	-5.52356	3.532	532.102 up	0.00104	NC_000012	106751436..106903976	polymerase (RNA) III (DNA directed) polypeptide B, Derived by automated computational analysis using gene prediction method: BestRefseq.
POMT1	-5.52356	3.85981	667.847 up	0.000599	NC_000009	134378289..134399193	protein-O-mannosyltransferase 1, Derived by automated computational analysis using gene prediction method: BestRefseq.
POMT2	-5.52356	4.08939	783.046 up	0.000345	NC_000014	77787225..77741299	protein-O-mannosyltransferase 2, Derived by automated computational analysis using gene prediction method: BestRefseq.
POP4	-5.52356	4.88048	1354.970 up	0.000506	NC_000019	30097170..30108162	processing of precursor 4, ribonuclease P/MRP subunit (S. cerevisiae); Derived by automated computational analysis using gene prediction method: BestRefseq.
POPDC3	-5.52356	2.61299	281.413 up	0.000334	NC_000006	105627858..105605775	popeye domain containing 3, Derived by automated computational analysis using gene prediction method: BestRefseq.
POU5F1	-5.52356	-5.52356	18.108 up	0.00167	NC_000006	31138451..31132114	POU class 5 homeobox 1, Derived by automated computational analysis using gene prediction method: BestRefseq.
PPARGC1B	-5.52356	4.94465	1416.592 up	0.000948	NC_000005	149109815..149234585	peroxisome proliferator-activated receptor gamma, coactivator 1 beta; Derived by automated computational analysis using gene prediction method: BestRefseq.
PPIF	-5.52356	3.69636	596.313 up	0.000259	NC_000010	81107220..81115090	peptidylprolyl isomerase F, Derived by automated computational analysis using gene prediction method: BestRefseq.
PPIG	-5.52356	3.64165	574.122 up	0.000177	NC_000002	170440850..170494254	peptidylprolyl isomerase G (cyclophilin G), Derived by automated computational analysis using gene prediction method: BestRefseq.
PPIL1	-5.52356	2.93341	351.401 up	0.00102	NC_000006	36842800..36822605	peptidylprolyl isomerase (cyclophilin)-like 1, Derived by automated computational analysis using gene prediction method: BestRefseq.
PPIL3	-5.52356	3.48446	514.855 up	0.00019	NC_000002	201753849..201735679	peptidylprolyl isomerase (cyclophilin)-like 3, Derived by automated computational analysis using gene prediction method: BestRefseq.
PPM1F	-5.52356	3.79671	639.265 up	0.00124	NC_000022	22307250..22273792	protein phosphatase, Mg2+/Mn2+ dependent, 1F; Derived by automated computational analysis using gene prediction method: BestRefseq.
PPOX	-5.52356	3.81249	646.298 up	0.000107	NC_000001	161136181..161141010	protoporphyrinogen oxidase, Derived by automated computational analysis using gene prediction method: BestRefseq.
PPP1CA	-5.52356	3.35353	470.186 up	0.000576	NC_000011	67169376..67165652	protein phosphatase 1, catalytic subunit, alpha isozyme; Derived by automated computational analysis using gene prediction method: BestRefseq.
PPP1CB	-5.52356	3.85795	666.984 up	0.00123	NC_000002	28974614..29025806	protein phosphatase 1, catalytic subunit, beta isozyme; Derived by automated computational analysis using gene prediction method: BestRefseq.
PPP1CC	-5.52356	3.66418	583.156 up	0.000509	NC_000012	111180783..111157613	protein phosphatase 1, catalytic subunit, gamma isozyme; Derived by automated computational analysis using gene prediction method: BestRefseq.
PPP1R10	-5.52356	3.12673	401.787 up	0.000454	NC_000006	30585084..30568177	protein phosphatase 1, regulatory subunit 10; Derived by automated computational analysis using gene prediction method: BestRefseq.
PPP1R11	-5.52356	3.65551	579.664 up	0.000222	NC_000006	30034932..30038110	protein phosphatase 1, regulatory (inhibitor) subunit 11; Derived by automated computational analysis using gene prediction method: BestRefseq.
PPP1R13L	-5.52356	6.15607	3280.350 up	0.000268	NC_000019	45909607..45882892	protein phosphatase 1, regulatory subunit 13 like; Derived by automated computational analysis using gene prediction method: BestRefseq.
PPP1R14A	-5.52356	4.0555	764.865 up	0.000396	NC_000019	38747231..38741877	protein phosphatase 1, regulatory (inhibitor) subunit 14A; Derived by automated computational analysis using gene prediction method: BestRefseq.
PPP1R15B	-5.52356	3.39295	483.210 up	0.000501	NC_000001	204380944..204372492	protein phosphatase 1, regulatory subunit 15B; Derived by automated computational analysis using gene prediction method: BestRefseq.
PPP1R37	-5.52356	5.56446	2176.840 up	9.22e-05	NC_000019	45596431..45650543	protein phosphatase 1, regulatory subunit 37; Derived by automated computational analysis using gene prediction method: BestRefseq.
PPP2R5B	-5.52356	3.68611	592.087 up	0.00056	NC_000011	64692143..64701950	protein phosphatase 2, regulatory subunit B', beta; Derived by automated computational analysis using gene prediction method: BestRefseq.
PPP3CB	-5.52356	3.73434	612.218 up	0.000681	NC_000010	75255782..75196563	protein phosphatase 3, catalytic subunit, beta isozyme; Derived by automated computational analysis using gene prediction method: BestRefseq.
PPP3R1	-5.52356	3.64165	574.122 up	3.62e-06	NC_000002	68479651..68405989	protein phosphatase 3, regulatory subunit B, alpha; Derived by automated computational analysis using gene prediction method: BestRefseq.
PPP5D1	-5.52356	4.09116	784.009 up	0.000946	NC_000019	47104457..46984045	PPP5 tetratricopeptide repeat domain containing 1, Derived by automated computational analysis using gene prediction method: BestRefseq.
PPRC1	-5.52356	4.51272	1050.076 up	0.000954	NC_000010	103892787..103910090	peroxisome proliferator-activated receptor gamma, coactivator-related 1; Derived by automated computational analysis using gene prediction method: BestRefseq.
PPY2	-5.52356	3.2275	430.854 up	0.000813	NC_000017	26574470..26575315	pancreatic polypeptide 2, Derived by automated computational analysis using gene prediction method: BestRefseq.
PRCC	-5.52356	3.66441	583.250 up	0.000415	NC_000001	156737274..156770609	papillary renal cell carcinoma (translocation-associated), Derived by automated computational analysis using gene prediction method: BestRefseq.
PRDM10	-5.52356	2.95784	357.402 up	0.00034	NC_000011	129872730..129769601	PR domain containing 10, Derived by automated computational analysis using gene prediction method: BestRefseq.
PRDM13	-5.52356	3.18568	418.546 up	3.41e-05	NC_000006	100054650..100063454	PR domain containing 13, Derived by automated computational analysis using gene prediction method: BestRefseq.
PRDM16	-5.52356	2.71361	301.741 up	0.000406	NC_000001	2985742..3355185	PR domain containing 16, Derived by automated computational analysis using gene prediction method: BestRefseq.
PRDX3	-5.52356	2.65945	290.624 up	0.000424	NC_000010	120938345..120927215	peroxiredoxin 3, Derived by automated computational analysis using gene prediction method: BestRefseq.
PRELP	-5.52356	3.00217	368.552 up	1.43e-05	NC_000001	203444883..203460480	proline/arginine-rich end leucine-rich repeat protein, Derived by automated computational analysis using gene prediction method: BestRefseq.
PREP	-5.52356	3.21697	427.722 up	0.000425	NC_000006	105850999..105725442	prolyl endopeptidase, Derived by automated computational analysis using gene prediction method: BestRefseq.
PRH1-PRR4	-5.52356	3.02377	374.113 up	9.01e-05	NC_000012	11324224..10998448	PRH1-PRR4 readthrough, Derived by automated computational analysis using gene prediction method: BestRefseq.
PRICKLE1	-5.52356	4.95021	1422.063 up	0.000344	NC_000012	42983572..42852140	prickle homolog 1 (Drosophila), Derived by automated computational analysis using gene prediction method: BestRefseq.
PRICKLE4	-5.52356	4.05878	766.604 up	0.000356	NC_000006	41748500..41755110	prickle homolog 4 (Drosophila), Derived by automated computational analysis using gene prediction method: BestRefseq.
PRKAA1	-5.52356	4.38055	958.151 up	0.000612	NC_000005	40798297..40759481	protein kinase, AMP-activated, alpha 1 catalytic subunit; Derived by automated computational analysis using gene prediction method: BestRefseq.
PRKRIR	-5.52356	3.67616	588.018 up	1.62e-05	NC_000011	76091880..76061004	protein-kinase, interferon-inducible double stranded RNA dependent inhibitor, repressor of (P58 repressor); Derived by automated computational analysis using gene prediction method: BestRefseq.
PROC	-5.52356	3.88859	681.301 up	0.000294	NC_000002	128175996..128186822	protein C (inactivator of coagulation factors Va and VIIIa), Derived by automated computational analysis using gene prediction method: BestRefseq.
PROSAPIP1	-5.52356	4.19978	845.313 up	0.000625	NC_000020	3149207..3143273	ProSAPiP1 protein, Derived by automated computational analysis using gene prediction method: BestRefseq.
PRPF3	-5.52356	3.17898	416.607 up	0.000242	NC_000001	150293928..150325704	PRP3 pre-mRNA processing factor 3 homolog (S. cerevisiae), Derived by automated computational analysis using gene prediction method: BestRefseq.
PRPF40A	-5.52356	4.69578	1192.143 up	0.000493	NC_000002	153573975..153508107	PRP40 pre-mRNA processing factor 40 homolog A (S. cerevisiae), Derived by automated computational analysis using gene prediction method: BestRefseq.
PRPSAP1	-5.52356	3.39881	485.179 up	0.000315	NC_000017	74350230..74306868	phosphoribosyl pyrophosphate synthetase-associated protein 1, Derived by automated computational analysis using gene prediction method: BestRefseq.
PRR14L	-5.52356	3.81677	648.216 up	8.65e-05	NC_000022	32146120..32077333	proline rich 14-like, Derived by automated computational analysis using gene prediction method: BestRefseq.
PRR24	-5.52356	4.15926	821.900 up	0.000529	NC_000019	47777659..47778980	proline rich 24, Derived by automated computational analysis using gene prediction method: BestRefseq.
PRR25	-5.52356	3.00934	370.391 up	0.000244	NC_000016	855443..863861	proline rich 25, Derived by automated computational analysis using gene prediction method: BestRefseq.
PRR7	-5.52356	5.11492	1594.052 up	0.00112	NC_000005	176873796..176883287	proline rich 7 (synaptic), Derived by automated computational analysis using gene prediction method: BestRefseq.
PRRC2A	-5.52356	2.87731	337.997 up	4.24e-05	NC_000006	31588450..31605554	proline-rich coiled-coil 2A, Derived by automated computational analysis using gene prediction method: BestRefseq.
PRRT3	-5.52356	4.50761	1046.365 up	0.000767	NC_000003	9994078..9987226	proline-rich transmembrane protein 3, Derived by automated computational analysis using gene prediction method: BestRefseq.
PRSS22	-5.52356	3.48967	516.718 up	2.87e-05	NC_000016	2908171..2902728	protease, serine, 22; Derived by automated computational analysis using gene prediction method: BestRefseq.
PRX	-5.52356	4.13767	809.694 up	0.000622	NC_000019	40919271..40899671	periaxin, Derived by automated computational analysis using gene prediction method: BestRefseq.
PSD2	-5.52356	4.45756	1010.688 up	0.00133	NC_000005	139175406..139224048	pleckstrin and Sec7 domain containing 2, Derived by automated computational analysis using gene prediction method: BestRefseq.
PSMB4	-5.52356	3.21697	427.722 up	0.000425	NC_000001	151372041..151374412	proteasome (prosome, macropain) subunit, beta type, 4; Derived by automated computational analysis using gene prediction method: BestRefseq.
PSMC4	-5.52356	4.84044	1317.877 up	0.000975	NC_000019	40476912..40487671	proteasome (prosome, macropain) 26S subunit, ATPase, 4; Derived by automated computational analysis using gene prediction method: BestRefseq.
PSMD1	-5.52356	3.6908	594.019 up	0.000506	NC_000002	231921578..232037541	proteasome (prosome, macropain) 26S subunit, non-ATPase, 1; Derived by automated computational analysis using gene prediction method: BestRefseq.
PSMD12	-5.52356	3.38686	481.176 up	0.000697	NC_000017	65362721..65336619	proteasome (prosome, macropain) 26S subunit, non-ATPase, 12; Derived by automated computational analysis using gene prediction method: BestRefseq.
PSMD3	-5.52356	3.21056	425.826 up	0.000301	NC_000017	38137021..38154213	proteasome (prosome, macropain) 26S subunit, non-ATPase, 3; Derived by automated computational analysis using gene prediction method: BestRefseq.
PSMD7	-5.52356	3.64543	575.626 up	0.00062	NC_000016	74330673..74340186	proteasome (prosome, macropain) 26S subunit, non-ATPase, 7; Derived by automated computational analysis using gene prediction method: BestRefseq.
PSMD8	-5.52356	5.21096	1703.783 up	5.22e-05	NC_000019	38865190..38874464	proteasome (prosome, macropain) 26S subunit, non-ATPase, 8; Derived by automated computational analysis using gene prediction method: BestRefseq.
PSMF1	2.30602	4.7165	5.316 up	0.000806	NC_000020	1093906..1148426	proteasome (prosome, macropain) inhibitor subunit 1 (PI31); Derived by automated computational analysis using gene prediction method: BestRefseq.
PSMG3	-5.52356	4.1025	790.194 up	0.000486	NC_000007	1609668..1606968	proteasome (prosome, macropain) assembly chaperone 3; Derived by automated computational analysis using gene prediction method: BestRefseq.
PSMG4	-5.52356	4.82289	1301.940 up	0.000639	NC_000006	3259162..3268300	proteasome (prosome, macropain) assembly chaperone 4; Derived by automated computational analysis using gene prediction method: BestRefseq.
PSORS1C1	-5.52356	3.23402	432.808 up	0.00095	NC_000006	31082608..31107869	psoriasis susceptibility 1 candidate 1, Derived by automated computational analysis using gene prediction method: BestRefseq.
PTCH1	-5.52356	5.29329	1803.833 up	2.21e-05	NC_000009	98279247..98205264	patched 1, Derived by automated computational analysis using gene prediction method: BestRefseq.
PTDSS2	-5.52356	3.9763	724.006 up	0.00057	NC_000011	450280..491387	phosphatidylserine synthase 2, Derived by automated computational analysis using gene prediction method: BestRefseq.
PTGS2	-5.52356	3.282	447.444 up	0.00109	NC_000001	186649559..186640944	prostaglandin-endoperoxide synthase 2 (prostaglandin G/H synthase and cyclooxygenase), Derived by automated computational analysis using gene prediction method: BestRefseq.
PTK6	-5.52356	2.84093	329.581 up	0.000462	NC_000020	62168723..62159766	PTK6 protein tyrosine kinase 6, Derived by automated computational analysis using gene prediction method: BestRefseq.
PTOV1-AS1	-5.52356	3.29455	451.352 up	0.000681	NC_000019	50354933..50341902	PTOV1 antisense RNA 1, Derived by automated computational analysis using gene prediction method: BestRefseq.
PTP4A1	-5.52356	3.31675	458.350 up	0.000966	NC_000006	64281920..64293489	protein tyrosine phosphatase type IVA, member 1; Derived by automated computational analysis using gene prediction method: BestRefseq.
PTPN18	-5.52356	4.3278	923.754 up	0.000498	NC_000002	131113580..131132982	protein tyrosine phosphatase, non-receptor type 18 (brain-derived); Derived by automated computational analysis using gene prediction method: BestRefseq.
PTPN2	-5.52356	4.3167	916.671 up	0.000264	NC_000018	12884334..12785477	protein tyrosine phosphatase, non-receptor type 2; Derived by automated computational analysis using gene prediction method: BestRefseq.
PTPN21	-5.52356	2.85706	333.286 up	0.00025	NC_000014	89021123..88932122	protein tyrosine phosphatase, non-receptor type 21; Derived by automated computational analysis using gene prediction method: BestRefseq.
PTPRA	-5.52356	4.48435	1029.631 up	0.000263	NC_000020	2844841..3019315	protein tyrosine phosphatase, receptor type, A; Derived by automated computational analysis using gene prediction method: BestRefseq.
PTPRH	-5.52356	3.97737	724.546 up	0.00124	NC_000019	55720874..55692615	protein tyrosine phosphatase, receptor type, H; Derived by automated computational analysis using gene prediction method: BestRefseq.
PTRH1	-5.52356	2.95784	357.402 up	0.000143	NC_000009	130477936..130476227	peptidyl-tRNA hydrolase 1 homolog (S. cerevisiae), Derived by automated computational analysis using gene prediction method: BestRefseq.
PUF60	-5.52356	3.82984	654.116 up	0.000964	NC_000008	144911556..144898514	poly-U binding splicing factor 60KDa, Derived by automated computational analysis using gene prediction method: BestRefseq.
PUM1	-5.52356	3.29949	452.900 up	0.00115	NC_000001	31538564..31404353	pumilio homolog 1 (Drosophila), Derived by automated computational analysis using gene prediction method: BestRefseq.
PURB	-5.52356	4.80635	1287.102 up	0.000838	NC_000007	44924960..44915892	purine-rich element binding protein B, Derived by automated computational analysis using gene prediction method: BestRefseq.
PXDC1	-5.52356	5.13088	1611.779 up	0.00122	NC_000006	3752246..3722836	PX domain containing 1, Derived by automated computational analysis using gene prediction method: BestRefseq.
PXT1	-5.52356	3.8437	660.431 up	0.000819	NC_000006	36410666..36358328	peroxisomal, testis specific 1; Derived by automated computational analysis using gene prediction method: BestRefseq.
PYCRL	-5.52356	3.61648	564.191 up	0.000867	NC_000008	144691784..144686083	pyrroline-5-carboxylate reductase-like, Derived by automated computational analysis using gene prediction method: BestRefseq.
PYGB	-5.52356	4.24528	872.399 up	0.00084	NC_000020	25228706..25278648	phosphorylase, glycogen; brain; Derived by automated computational analysis using gene prediction method: BestRefseq.
PYGO2	-5.52356	4.23211	864.467 up	0.00101	NC_000001	154934258..154929502	pygopus homolog 2 (Drosophila), Derived by automated computational analysis using gene prediction method: BestRefseq.
QPCTL	-5.52356	3.09116	392.004 up	0.00109	NC_000019	46195741..46207248	glutaminyl-peptide cyclotransferase-like, Derived by automated computational analysis using gene prediction method: BestRefseq.
QSOX1	-5.52356	4.91821	1390.866 up	0.000934	NC_000001	180123968..180167169	quiescin Q6 sulfhydryl oxidase 1, Derived by automated computational analysis using gene prediction method: BestRefseq.
QTRT1	-5.52356	2.8412	329.643 up	0.000266	NC_000019	10812112..10824043	queuine tRNA-ribosyltransferase 1, Derived by automated computational analysis using gene prediction method: BestRefseq.
RAB14	-5.52356	3.74903	618.484 up	0.000347	NC_000009	123964365..123940415	RAB14, member RAS oncogene family; Derived by automated computational analysis using gene prediction method: BestRefseq.
RAB18	-5.52356	3.08274	389.722 up	0.000506	NC_000010	27793103..27831166	RAB18, member RAS oncogene family; Derived by automated computational analysis using gene prediction method: BestRefseq.
RAB1A	-5.52356	3.83365	655.844 up	0.00125	NC_000002	65357435..65313988	RAB1A, member RAS oncogene family; Derived by automated computational analysis using gene prediction method: BestRefseq.
RAB21	-5.52356	2.59438	277.807 up	9.13e-05	NC_000012	72148658..72181150	RAB21, member RAS oncogene family; Derived by automated computational analysis using gene prediction method: BestRefseq.
RAB2A	-5.52356	3.67799	588.764 up	0.000267	NC_000008	61429469..61536203	RAB2A, member RAS oncogene family; Derived by automated computational analysis using gene prediction method: BestRefseq.
RAB31	-5.52356	5.24357	1742.724 up	0.000681	NC_000018	9708228..9862553	RAB31, member RAS oncogene family; Derived by automated computational analysis using gene prediction method: BestRefseq.
RAB4B-EGLN2	-5.52356	5.17718	1664.347 up	0.000892	NC_000019	41284124..41314346	RAB4B-EGLN2 readthrough (non-protein coding), Derived by automated computational analysis using gene prediction method: BestRefseq.
RAB6A	-5.52356	3.37299	476.574 up	3.65e-05	NC_000011	73472201..73386683	RAB6A, member RAS oncogene family; Derived by automated computational analysis using gene prediction method: BestRefseq.
RAB7A	-5.52356	3.11822	399.424 up	0.000819	NC_000003	128444979..128533641	RAB7A, member RAS oncogene family; Derived by automated computational analysis using gene prediction method: BestRefseq.
RAB8A	-5.52356	3.23402	432.808 up	0.00073	NC_000019	16222490..16244445	RAB8A, member RAS oncogene family; Derived by automated computational analysis using gene prediction method: BestRefseq.
RABAC1	-5.52356	4.92205	1394.580 up	0.000929	NC_000019	42463528..42460833	Rab acceptor 1 (prenylated), Derived by automated computational analysis using gene prediction method: BestRefseq.
RABEP1	-5.52356	2.67613	294.003 up	0.00089	NC_000017	5185558..5289132	rabaptin, RAB GTPase binding effector protein 1; Derived by automated computational analysis using gene prediction method: BestRefseq.
RABGGTA	-5.52356	2.84827	331.262 up	0.000541	NC_000014	24740833..24734744	Rab geranylgeranyltransferase, alpha subunit; Derived by automated computational analysis using gene prediction method: BestRefseq.
RACGAP1	-5.52356	3.91227	692.576 up	0.000133	NC_000012	50419307..50382945	Rac GTPase activating protein 1, Derived by automated computational analysis using gene prediction method: BestRefseq.
RAD1	-5.52356	4.10025	788.963 up	1.6e-05	NC_000005	34915780..34905365	RAD1 homolog (S. pombe), Derived by automated computational analysis using gene prediction method: BestRefseq.
RAD23A	-5.52356	3.34719	468.125 up	0.000576	NC_000019	13056628..13064457	RAD23 homolog A (S. cerevisiae), Derived by automated computational analysis using gene prediction method: BestRefseq.
RAD50	-5.52356	3.17148	414.445 up	0.000609	NC_000005	131892616..131980313	RAD50 homolog (S. cerevisiae), Derived by automated computational analysis using gene prediction method: BestRefseq.
RAD52	-5.52356	4.34834	936.997 up	0.00107	NC_000012	1058863..1021255	RAD52 homolog (S. cerevisiae), Derived by automated computational analysis using gene prediction method: BestRefseq.
RAD54L	-5.52356	2.83037	327.178 up	0.000986	NC_000001	46713367..46744145	RAD54-like (S. cerevisiae), Derived by automated computational analysis using gene prediction method: BestRefseq.
RAD54L2	-5.52356	3.88519	679.699 up	3.74e-05	NC_000003	51575596..51697634	RAD54-like 2 (S. cerevisiae), Derived by automated computational analysis using gene prediction method: BestRefseq.
RALA	-5.52356	3.53517	533.273 up	0.000213	NC_000007	39663152..39747723	v-ral simian leukemia viral oncogene homolog A (ras related), Derived by automated computational analysis using gene prediction method: BestRefseq.
RALGAPB	-5.52356	3.21018	425.713 up	0.000645	NC_000020	37101486..37207504	Ral GTPase activating protein, beta subunit (non-catalytic); Derived by automated computational analysis using gene prediction method: BestRefseq.
RALGDS	-5.52356	4.68031	1179.427 up	0.000225	NC_000009	136024588..135973107	ral guanine nucleotide dissociation stimulator, Derived by automated computational analysis using gene prediction method: BestRefseq.
RALGPS2	-5.52356	4.27744	892.064 up	0.000607	NC_000001	178694300..178889238	Ral GEF with PH domain and SH3 binding motif 2, Derived by automated computational analysis using gene prediction method: BestRefseq.
RANBP2	-5.52356	3.32286	460.297 up	0.00089	NC_000002	109335937..109402267	RAN binding protein 2, Derived by automated computational analysis using gene prediction method: BestRefseq.
RANBP9	-5.52356	3.95645	714.112 up	0.000582	NC_000006	13711796..13621730	RAN binding protein 9, Derived by automated computational analysis using gene prediction method: BestRefseq.
RAP1GAP2	-5.52356	4.31388	914.881 up	2.24e-05	NC_000017	2699732..2941035	RAP1 GTPase activating protein 2, Derived by automated computational analysis using gene prediction method: BestRefseq.
RAPGEF1	-5.52356	3.5203	527.804 up	0.000237	NC_000009	134612925..134452157	Rap guanine nucleotide exchange factor (GEF) 1, Derived by automated computational analysis using gene prediction method: BestRefseq.
RAPGEF3	-5.52356	5.32844	1848.328 up	0.000112	NC_000012	48152889..48128453	Rap guanine nucleotide exchange factor (GEF) 3, Derived by automated computational analysis using gene prediction method: BestRefseq.
RAPH1	-5.52356	3.55525	540.747 up	9.94e-05	NC_000002	204400058..204298538	Ras association (RalGDS/AF-6) and pleckstrin homology domains 1, Derived by automated computational analysis using gene prediction method: BestRefseq.
RASAL2-AS1	-5.52356	5.16575	1651.212 up	0.00113	NC_000001	178063128..178060643	RASAL2 antisense RNA 1, Derived by automated computational analysis using gene prediction method: BestRefseq.
RASD1	-5.52356	3.77495	629.696 up	8.65e-05	NC_000017	17399709..17397751	RAS, dexamethasone-induced 1; Derived by automated computational analysis using gene prediction method: BestRefseq.
RASGEF1C	-5.52356	3.37661	477.770 up	0.000322	NC_000005	179636130..179527795	RasGEF domain family, member 1C; Derived by automated computational analysis using gene prediction method: BestRefseq.
RASSF1	-5.52356	3.43161	496.334 up	0.000195	NC_000003	50378367..50367217	Ras association (RalGDS/AF-6) domain family member 1, Derived by automated computational analysis using gene prediction method: BestRefseq.
RBAK-LOC389458	-5.52356	2.96237	358.526 up	0.000747	NC_000007	5085452..5112854	RBAK-LOC389458 readthrough, Derived by automated computational analysis using gene prediction method: BestRefseq.
RBBP6	-5.52356	2.88776	340.454 up	0.000611	NC_000016	24550908..24584184	retinoblastoma binding protein 6, Derived by automated computational analysis using gene prediction method: BestRefseq.
RBBP9	-5.52356	2.84917	331.469 up	0.000166	NC_000020	18477887..18467184	retinoblastoma binding protein 9, Derived by automated computational analysis using gene prediction method: BestRefseq.
RBCK1	-5.52356	4.76417	1250.021 up	0.000244	NC_000020	388709..411610	RanBP-type and C3HC4-type zinc finger containing 1, Derived by automated computational analysis using gene prediction method: BestRefseq.
RBM12B	-5.52356	3.2654	442.325 up	0.000693	NC_000008	94753224..94743728	RNA binding motif protein 12B, Derived by automated computational analysis using gene prediction method: BestRefseq.
RBM17	-5.52356	3.14668	407.383 up	0.000181	NC_000010	6130949..6159422	RNA binding motif protein 17, Derived by automated computational analysis using gene prediction method: BestRefseq.
RBM42	-5.52356	4.74573	1234.139 up	0.000989	NC_000019	36119980..36128587	RNA binding motif protein 42, Derived by automated computational analysis using gene prediction method: BestRefseq.
RBM4B	-5.52356	3.81334	646.676 up	0.00107	NC_000011	66445275..66432469	RNA binding motif protein 4B, Derived by automated computational analysis using gene prediction method: BestRefseq.
RBMX	-5.52356	3.36802	474.933 up	0.000991	NC_000023	135962939..135951353	RNA binding motif protein, X-linked; Derived by automated computational analysis using gene prediction method: BestRefseq.
RCCD1	-5.52356	3.39831	485.010 up	0.00056	NC_000015	91498106..91506355	RCC1 domain containing 1, Derived by automated computational analysis using gene prediction method: BestRefseq.
RCOR2	-5.52356	2.68647	296.119 up	0.00052	NC_000011	63684316..63678693	REST corepressor 2, Derived by automated computational analysis using gene prediction method: BestRefseq.
RCOR3	-5.52356	3.64632	575.983 up	0.000126	NC_000001	211432708..211489727	REST corepressor 3, Derived by automated computational analysis using gene prediction method: BestRefseq.
RDX	-5.52356	2.86433	334.969 up	0.000531	NC_000011	110167437..110045605	radixin, Derived by automated computational analysis using gene prediction method: BestRefseq.
REEP5	-5.52356	3.55264	539.769 up	0.000882	NC_000005	112258031..112212081	receptor accessory protein 5, Derived by automated computational analysis using gene prediction method: BestRefseq.
RELT	-5.52356	4.03441	753.762 up	0.000181	NC_000011	73087405..73108519	RELT tumor necrosis factor receptor, Derived by automated computational analysis using gene prediction method: BestRefseq.
REPS1	-5.52356	3.81592	647.835 up	0.00041	NC_000006	139309398..139225620	RALBP1 associated Eps domain containing 1, Derived by automated computational analysis using gene prediction method: BestRefseq.
RERE	-5.52356	3.93253	702.373 up	0.0011	NC_000001	8877699..8412464	arginine-glutamic acid dipeptide (RE) repeats, Derived by automated computational analysis using gene prediction method: BestRefseq.
RFX5	-5.52356	3.00934	370.391 up	0.000244	NC_000001	151319769..151313116	regulatory factor X, 5 (influences HLA class II expression); Derived by automated computational analysis using gene prediction method: BestRefseq.
RGPD6	-5.52356	3.23124	431.974 up	6.14e-05	NC_000002	111336309..111271379	RANBP2-like and GRIP domain containing 6, Derived by automated computational analysis using gene prediction method: BestRefseq.
RGS16	-5.52356	3.69623	596.255 up	0.000359	NC_000001	182573548..182567758	regulator of G-protein signaling 16, Derived by automated computational analysis using gene prediction method: BestRefseq.
RHBDD1	-5.52356	3.77856	631.273 up	0.00125	NC_000002	227700671..227863926	rhomboid domain containing 1, Derived by automated computational analysis using gene prediction method: BestRefseq.
RHBDF2	-5.52356	3.45753	505.334 up	0.000406	NC_000017	74497509..74466975	rhomboid 5 homolog 2 (Drosophila), Derived by automated computational analysis using gene prediction method: BestRefseq.
RHEB	-5.52356	4.50047	1041.203 up	0.000215	NC_000007	151217010..151163098	Ras homolog enriched in brain, Derived by automated computational analysis using gene prediction method: BestRefseq.
RHOG	-5.52356	3.6647	583.368 up	4.11e-05	NC_000011	3862213..3848208	ras homolog family member G, Derived by automated computational analysis using gene prediction method: BestRefseq.
RHPN2	-5.52356	4.68211	1180.903 up	0.000543	NC_000019	33555824..33469498	rhophilin, Rho GTPase binding protein 2; Derived by automated computational analysis using gene prediction method: BestRefseq.
RICTOR	-5.52356	4.01911	745.815 up	0.00137	NC_000005	39074501..38938022	RPTOR independent companion of MTOR, complex 2; Derived by automated computational analysis using gene prediction method: BestRefseq.
RIF1	-5.52356	4.16925	827.614 up	0.000247	NC_000002	152266397..152333860	RAP1 interacting factor homolog (yeast), Derived by automated computational analysis using gene prediction method: BestRefseq.
RIMS2	-5.52356	4.43964	998.210 up	3.41e-05	NC_000008	104512976..105266656	regulating synaptic membrane exocytosis 2, Derived by automated computational analysis using gene prediction method: BestRefseq.
RIN1	-5.52356	2.98019	362.982 up	5.89e-05	NC_000011	66104000..66099542	Ras and Rab interactor 1, Derived by automated computational analysis using gene prediction method: BestRefseq.
RIN3	-5.52356	2.67819	294.423 up	0.000411	NC_000014	92980125..93155336	Ras and Rab interactor 3, Derived by automated computational analysis using gene prediction method: BestRefseq.
RING1	-5.52356	2.99425	366.537 up	0.000384	NC_000006	33176286..33180499	ring finger protein 1, Derived by automated computational analysis using gene prediction method: BestRefseq.
RIT1	-5.52356	2.62267	283.308 up	0.000424	NC_000001	155881193..155867599	Ras-like without CAAX 1, Derived by automated computational analysis using gene prediction method: BestRefseq.
RLIM	-5.52356	2.91194	346.209 up	0.000328	NC_000023	73834461..73802811	ring finger protein, LIM domain interacting; Derived by automated computational analysis using gene prediction method: BestRefseq.
RMND1	-5.52356	4.0058	738.964 up	3.92e-05	NC_000006	151773316..151725989	required for meiotic nuclear division 1 homolog (S. cerevisiae), Derived by automated computational analysis using gene prediction method: BestRefseq.
RN7SL2	-5.52356	3.07784	388.401 up	0.000108	NC_000014	50329567..50329269	RNA, 7SL, cytoplasmic 2; Derived by automated computational analysis using gene prediction method: BestRefseq.
RNA5S1	-5.52356	4.82365	1302.630 up	3.17e-05	NC_000001	228746133..228746013	RNA, 5S ribosomal 1; Derived by automated computational analysis using gene prediction method: BestRefseq.
RNASEH2B-AS1	-5.52356	2.74903	309.242 up	0.000187	NC_000013	51484848..51456514	RNASEH2B antisense RNA 1, Derived by automated computational analysis using gene prediction method: BestRefseq.
RND3	-5.52356	3.82601	652.383 up	0.00115	NC_000002	151344209..151324707	Rho family GTPase 3, Derived by automated computational analysis using gene prediction method: BestRefseq.
RNF11	-5.52356	3.20968	425.568 up	0.000583	NC_000001	51701945..51739119	ring finger protein 11, Derived by automated computational analysis using gene prediction method: BestRefseq.
RNF123	-5.52356	3.67067	585.786 up	0.000445	NC_000003	49726950..49758962	ring finger protein 123, Derived by automated computational analysis using gene prediction method: BestRefseq.
RNF126	-5.52356	2.71404	301.832 up	0.000195	NC_000019	663233..647526	ring finger protein 126, Derived by automated computational analysis using gene prediction method: BestRefseq.
RNF141	-5.52356	3.21665	427.626 up	0.000569	NC_000011	10562774..10533225	ring finger protein 141, Derived by automated computational analysis using gene prediction method: BestRefseq.
RNF166	-5.52356	3.49451	518.454 up	0.000412	NC_000016	88772829..88762903	ring finger protein 166, Derived by automated computational analysis using gene prediction method: BestRefseq.
RNF168	-5.52356	3.3757	477.469 up	0.000705	NC_000003	196230639..196195654	ring finger protein 168, E3 ubiquitin protein ligase; Derived by automated computational analysis using gene prediction method: BestRefseq.
RNF217	-5.52356	2.85741	333.368 up	9.09e-05	NC_000006	125304514..125404661	ring finger protein 217, Derived by automated computational analysis using gene prediction method: BestRefseq.
RNF223	-5.52356	3.08586	390.566 up	0.000624	NC_000001	1009687..1007126	ring finger protein 223, Derived by automated computational analysis using gene prediction method: BestRefseq.
RNF38	-5.52356	3.51301	525.146 up	0.000795	NC_000009	36401195..36336397	ring finger protein 38, Derived by automated computational analysis using gene prediction method: BestRefseq.
RNF6	-5.52356	4.38186	959.024 up	0.000895	NC_000013	26796508..26786905	ring finger protein (C3H2C3 type) 6, Derived by automated computational analysis using gene prediction method: BestRefseq.
RNFT1	-5.52356	3.00761	369.946 up	0.000729	NC_000017	58042117..58029723	ring finger protein, transmembrane 1; Derived by automated computational analysis using gene prediction method: BestRefseq.
RNH1	-5.52356	3.88904	681.513 up	6.2e-05	NC_000011	507283..494512	ribonuclease/angiogenin inhibitor 1, Derived by automated computational analysis using gene prediction method: BestRefseq.
RP9	-5.52356	2.94927	355.284 up	0.000804	NC_000007	33149002..33134409	retinitis pigmentosa 9 (autosomal dominant), Derived by automated computational analysis using gene prediction method: BestRefseq.
RPAP3	-5.52356	4.69346	1190.231 up	0.000513	NC_000012	48099844..48055715	RNA polymerase II associated protein 3, Derived by automated computational analysis using gene prediction method: BestRefseq.
RPF2	-5.52356	2.68279	295.365 up	0.000356	NC_000006	111303291..111346794	ribosome production factor 2 homolog (S. cerevisiae), Derived by automated computational analysis using gene prediction method: BestRefseq.
RPGR	-5.52356	2.67704	294.190 up	0.000876	NC_000023	38186788..38128423	retinitis pigmentosa GTPase regulator, Derived by automated computational analysis using gene prediction method: BestRefseq.
RPL10	-5.52356	2.65096	288.919 up	9.13e-05	NC_000023	153626571..153630680	ribosomal protein L10, Derived by automated computational analysis using gene prediction method: BestRefseq.
RPL12P42	-5.52356	4.42405	987.480 up	0.000938	NC_000019	13269688..13268724	ribosomal protein L12 pseudogene 42, Derived by automated computational analysis using gene prediction method: Curated Genomic.
RPL13	-5.52356	5.19296	1682.657 up	0.000167	NC_000016	89627065..89633237	ribosomal protein L13, Derived by automated computational analysis using gene prediction method: BestRefseq.
RPL13A	-5.52356	2.83901	329.143 up	0.000862	NC_000019	49990811..49995565	ribosomal protein L13a, Derived by automated computational analysis using gene prediction method: BestRefseq.
RPL18	-5.52356	4.29265	901.519 up	0.000508	NC_000019	49122675..49118584	ribosomal protein L18, Derived by automated computational analysis using gene prediction method: BestRefseq.
RPL18A	-5.52356	3.40576	487.522 up	0.000814	NC_000019	17970687..17974133	ribosomal protein L18a, Derived by automated computational analysis using gene prediction method: BestRefseq.
RPL21	-5.52356	2.9861	364.472 up	0.000874	NC_000013	27825692..27830705	ribosomal protein L21, Derived by automated computational analysis using gene prediction method: BestRefseq.
RPL21P120	-5.52356	3.22814	431.045 up	0.000651	NC_000017	21407844..21408417	ribosomal protein L21 pseudogene 120, Derived by automated computational analysis using gene prediction method: Curated Genomic.
RPL21P34	-5.52356	2.73058	305.312 up	0.000838	NC_000002	128975127..128975683	ribosomal protein L21 pseudogene 34, Derived by automated computational analysis using gene prediction method: Curated Genomic.
RPL22	-5.52356	3.8206	649.939 up	0.000194	NC_000001	6259679..6245080	ribosomal protein L22, Derived by automated computational analysis using gene prediction method: BestRefseq.
RPL27A	-5.52356	4.04131	757.376 up	0.000146	NC_000011	8703995..8711419	ribosomal protein L27a, Derived by automated computational analysis using gene prediction method: BestRefseq.
RPL3	-5.52356	4.13849	810.156 up	0.00124	NC_000022	39715670..39708887	ribosomal protein L3, Derived by automated computational analysis using gene prediction method: BestRefseq.
RPL38	-5.52356	3.51516	525.929 up	0.000107	NC_000017	72199795..72206019	ribosomal protein L38, Derived by automated computational analysis using gene prediction method: BestRefseq.
RPL7L1	-5.52356	3.43339	496.947 up	3.17e-05	NC_000006	42847671..42854731	ribosomal protein L7-like 1, Derived by automated computational analysis using gene prediction method: BestRefseq.
RPL7P41	-5.52356	4.63186	1140.476 up	0.000255	NC_000012	53279507..53280193	ribosomal protein L7 pseudogene 41, Derived by automated computational analysis using gene prediction method: Curated Genomic.
RPL8	-5.52356	3.86009	667.975 up	0.000958	NC_000008	146017805..146015154	ribosomal protein L8, Derived by automated computational analysis using gene prediction method: BestRefseq.
RPLP0	-5.52356	3.4667	508.554 up	0.000987	NC_000012	120639014..120634503	ribosomal protein, large, P0; Derived by automated computational analysis using gene prediction method: BestRefseq.
RPLP1P1	-5.52356	4.68281	1181.472 up	0.000716	NC_000014	77434898..77435526	ribosomal protein, large, P1 pseudogene 1; Derived by automated computational analysis using gene prediction method: Curated Genomic.
RPLP2	-5.52356	4.0254	749.070 up	0.000872	NC_000011	809936..812876	ribosomal protein, large, P2; Derived by automated computational analysis using gene prediction method: BestRefseq.
RPP40	-5.52356	4.22321	859.150 up	0.000208	NC_000006	5004271..4995280	ribonuclease P/MRP 40kDa subunit, Derived by automated computational analysis using gene prediction method: BestRefseq.
RPRD2	-5.52356	4.14363	813.046 up	0.000102	NC_000001	150336990..150449042	regulation of nuclear pre-mRNA domain containing 2, Derived by automated computational analysis using gene prediction method: BestRefseq.
RPS15	-5.52356	3.53325	532.565 up	0.000778	NC_000019	1438363..1440492	ribosomal protein S15, Derived by automated computational analysis using gene prediction method: BestRefseq.
RPS16	-5.52356	5.65734	2321.602 up	0.000775	NC_000019	39926618..39923847	ribosomal protein S16, Derived by automated computational analysis using gene prediction method: BestRefseq.
RPS17	-5.52356	3.28651	448.845 up	0.000445	NC_000015	82824865..82821161	ribosomal protein S17, Derived by automated computational analysis using gene prediction method: BestRefseq.
RPS17L	-5.52356	2.88515	339.839 up	2.71e-05	NC_000015	83209208..83205504	ribosomal protein S17-like, Derived by automated computational analysis using gene prediction method: BestRefseq.
RPS19BP1	-5.52356	4.5359	1067.088 up	0.000849	NC_000022	39928860..39925098	ribosomal protein S19 binding protein 1, Derived by automated computational analysis using gene prediction method: BestRefseq.
RPS2	-5.52356	3.48157	513.825 up	0.000156	NC_000016	2014827..2012062	ribosomal protein S2, Derived by automated computational analysis using gene prediction method: BestRefseq.
RPS27	-5.52356	3.2558	439.392 up	0.000166	NC_000001	153963239..153964631	ribosomal protein S27, Derived by automated computational analysis using gene prediction method: BestRefseq.
RPS29P3	-5.52356	3.30161	453.566 up	0.000342	NC_000003	196263373..196263663	ribosomal protein S29 pseudogene 3, Derived by automated computational analysis using gene prediction method: Curated Genomic.
RPS4XP19	-5.52356	4.21697	855.445 up	0.000209	NC_000018	9019996..9020824	ribosomal protein S4X pseudogene 19, Derived by automated computational analysis using gene prediction method: Curated Genomic.
RPS6KB2	-5.52356	3.13368	403.729 up	3.91e-05	NC_000011	67195935..67202879	ribosomal protein S6 kinase, 70kDa, polypeptide 2; Derived by automated computational analysis using gene prediction method: BestRefseq.
RPTOR	-5.52356	4.4941	1036.610 up	0.000349	NC_000017	78518625..78940173	regulatory associated protein of MTOR, complex 1; Derived by automated computational analysis using gene prediction method: BestRefseq.
RPUSD2	-5.52356	2.81675	324.103 up	0.000182	NC_000015	40861537..40866661	RNA pseudouridylate synthase domain containing 2, Derived by automated computational analysis using gene prediction method: BestRefseq.
RRAS	-5.52356	2.74903	309.242 up	0.000187	NC_000019	50143400..50138552	related RAS viral (r-ras) oncogene homolog, Derived by automated computational analysis using gene prediction method: BestRefseq.
RRM1	-5.52356	3.13076	402.912 up	0.000986	NC_000011	4115924..4160106	ribonucleotide reductase M1, Derived by automated computational analysis using gene prediction method: BestRefseq.
RRM2B	-5.52356	4.42625	988.986 up	2.44e-05	NC_000008	103251346..103216729	ribonucleotide reductase M2 B (TP53 inducible), Derived by automated computational analysis using gene prediction method: BestRefseq.
RRNAD1	-5.52356	4.09438	785.757 up	0.000782	NC_000001	156698263..156706752	ribosomal RNA adenine dimethylase domain containing 1, Derived by automated computational analysis using gene prediction method: BestRefseq.
RRP8	-5.52356	3.23461	432.983 up	0.000572	NC_000011	6624880..6621144	ribosomal RNA processing 8, methyltransferase, homolog (yeast); Derived by automated computational analysis using gene prediction method: BestRefseq.
RSBN1L-AS1	-5.52356	4.02375	748.218 up	1.35e-05	NC_000007	77326662..77313168	RSBN1L antisense RNA 1, Derived by automated computational analysis using gene prediction method: BestRefseq.
RSF1	-5.52356	4.61989	1131.053 up	0.000497	NC_000011	77531880..77377274	remodeling and spacing factor 1, Derived by automated computational analysis using gene prediction method: BestRefseq.
RTF1	-5.52356	2.65084	288.895 up	0.000302	NC_000015	41709302..41775761	Rtf1, Paf1/RNA polymerase II complex component, homolog (S. cerevisiae); Derived by automated computational analysis using gene prediction method: BestRefseq.
RUFY2	-5.52356	4.01597	744.191 up	0.000334	NC_000010	70167051..70103275	RUN and FYVE domain containing 2, Derived by automated computational analysis using gene prediction method: BestRefseq.
RUNX1	-5.52356	4.81661	1296.285 up	0.00123	NC_000021	36421595..36160098	runt-related transcription factor 1, Derived by automated computational analysis using gene prediction method: BestRefseq.
RUVBL1	-5.52356	3.54041	535.212 up	0.000234	NC_000003	127842671..127799800	RuvB-like 1 (E. coli), Derived by automated computational analysis using gene prediction method: BestRefseq.
RXRB	-5.52356	3.57987	550.055 up	0.00013	NC_000006	33168473..33161362	retinoid X receptor, beta; Derived by automated computational analysis using gene prediction method: BestRefseq.
S100A10	-5.52356	4.89641	1370.014 up	0.00123	NC_000001	151966714..151955386	S100 calcium binding protein A10, Derived by automated computational analysis using gene prediction method: BestRefseq.
S100A11	-5.52356	3.58891	553.511 up	0.000356	NC_000001	152009511..152004982	S100 calcium binding protein A11, Derived by automated computational analysis using gene prediction method: BestRefseq.
S100A13	-5.52356	4.77047	1255.491 up	0.000145	NC_000001	153606568..153591275	S100 calcium binding protein A13, Derived by automated computational analysis using gene prediction method: BestRefseq.
S100A2	-5.52356	4.94761	1419.504 up	0.000572	NC_000001	153538306..153533584	S100 calcium binding protein A2, Derived by automated computational analysis using gene prediction method: BestRefseq.
S100A6	-5.52356	4.0237	748.190 up	4.51e-05	NC_000001	153508717..153507076	S100 calcium binding protein A6, Derived by automated computational analysis using gene prediction method: BestRefseq.
SAAL1	-5.52356	3.24049	434.754 up	0.000866	NC_000011	18127638..18101890	serum amyloid A-like 1, Derived by automated computational analysis using gene prediction method: BestRefseq.
SAMD4B	-5.52356	5.44225	2000.043 up	0.000225	NC_000019	39833108..39875542	sterile alpha motif domain containing 4B, Derived by automated computational analysis using gene prediction method: BestRefseq.
SAMM50	-5.52356	2.64141	287.013 up	0.00042	NC_000022	44351261..44392412	sorting and assembly machinery component 50 homolog (S. cerevisiae), Derived by automated computational analysis using gene prediction method: BestRefseq.
SAP130	-5.52356	3.21665	427.626 up	0.000374	NC_000002	128784869..128698791	Sin3A-associated protein, 130kDa; Derived by automated computational analysis using gene prediction method: BestRefseq.
SAR1A	-5.52356	3.33915	465.523 up	0.00111	NC_000010	71930285..71909960	SAR1 homolog A (S. cerevisiae), Derived by automated computational analysis using gene prediction method: BestRefseq.
SARS2	-5.52356	5.08115	1557.174 up	0.000362	NC_000019	39421536..39405904	seryl-tRNA synthetase 2, mitochondrial; Derived by automated computational analysis using gene prediction method: BestRefseq.
SATB2	-5.52356	4.24945	874.923 up	0.00141	NC_000002	200335989..200134223	SATB homeobox 2, Derived by automated computational analysis using gene prediction method: BestRefseq.
SBDSP1	-5.52356	3.50249	521.330 up	0.000215	NC_000007	72299952..72307978	Shwachman-Bodian-Diamond syndrome pseudogene 1, Derived by automated computational analysis using gene prediction method: BestRefseq.
SBNO2	-5.52356	4.85004	1326.676 up	0.000486	NC_000019	1174282..1107633	strawberry notch homolog 2 (Drosophila), Derived by automated computational analysis using gene prediction method: BestRefseq.
SCAF1	-5.52356	2.80698	321.915 up	0.000902	NC_000019	50145382..50161906	SR-related CTD-associated factor 1, Derived by automated computational analysis using gene prediction method: BestRefseq.
SCAF11	-5.52356	6.28007	3574.763 up	3.17e-05	NC_000012	46384401..46312914	SR-related CTD-associated factor 11, Derived by automated computational analysis using gene prediction method: BestRefseq.
SCAMP3	-5.52356	3.22161	429.099 up	0.000739	NC_000001	155232176..155225770	secretory carrier membrane protein 3, Derived by automated computational analysis using gene prediction method: BestRefseq.
SCAND3	-5.52356	3.31971	459.292 up	2.44e-05	NC_000006	28555112..28539407	SCAN domain containing 3, Derived by automated computational analysis using gene prediction method: BestRefseq.
SCAP	-5.52356	3.61648	564.191 up	0.000867	NC_000003	47517445..47455184	SREBF chaperone, Derived by automated computational analysis using gene prediction method: BestRefseq.
SCN8A	-5.52356	3.9298	701.043 up	0.000644	NC_000012	51985020..52206648	sodium channel, voltage gated, type VIII, alpha subunit; Derived by automated computational analysis using gene prediction method: BestRefseq.
SCRIB	-5.52356	4.32242	920.316 up	0.000328	NC_000008	144897549..144873090	scribbled homolog (Drosophila), Derived by automated computational analysis using gene prediction method: BestRefseq.
SCYL3	-5.52356	4.1378	809.766 up	0.000787	NC_000001	169863100..169822215	SCY1-like 3 (S. cerevisiae), Derived by automated computational analysis using gene prediction method: BestRefseq.
SDC2	-5.52356	3.92772	700.034 up	5.74e-05	NC_000008	97505882..97624037	syndecan 2, Derived by automated computational analysis using gene prediction method: BestRefseq.
SDCBP	-5.52356	3.17286	414.842 up	0.000225	NC_000008	59465728..59495419	syndecan binding protein (syntenin), Derived by automated computational analysis using gene prediction method: BestRefseq.
SDHAF1	-5.52356	5.32685	1846.282 up	9.75e-05	NC_000019	36486090..36487220	succinate dehydrogenase complex assembly factor 1, Derived by automated computational analysis using gene prediction method: BestRefseq.
SEC11A	-5.52356	4.11622	797.743 up	0.000207	NC_000015	85259674..85212775	SEC11 homolog A (S. cerevisiae), Derived by automated computational analysis using gene prediction method: BestRefseq.
SEC16A	-5.52356	2.66015	290.765 up	3.45e-06	NC_000009	139377507..139334548	SEC16 homolog A (S. cerevisiae), Derived by automated computational analysis using gene prediction method: BestRefseq.
SEC23IP	-5.52356	3.11989	399.887 up	0.000336	NC_000010	121652085..121704170	SEC23 interacting protein, Derived by automated computational analysis using gene prediction method: BestRefseq.
SEMA6C	-5.52356	2.83983	329.331 up	0.000642	NC_000001	151119140..151104161	sema domain, transmembrane domain (TM), and cytoplasmic domain, (semaphorin) 6C; Derived by automated computational analysis using gene prediction method: BestRefseq.
SEPSECS	-5.52356	2.88107	338.879 up	0.000358	NC_000004	25162204..25121627	Sep (O-phosphoserine) tRNA:Sec (selenocysteine) tRNA synthase, Derived by automated computational analysis using gene prediction method: BestRefseq.
SEPT7	-5.52356	4.58975	1107.667 up	0.0011	NC_000007	35840596..35946715	septin 7, Derived by automated computational analysis using gene prediction method: BestRefseq.
SEPT7P2	-5.52356	3.54109	535.466 up	0.000179	NC_000007	45808617..45763386	septin 7 pseudogene 2, Derived by automated computational analysis using gene prediction method: BestRefseq.
SEPT9	-5.52356	5.20765	1699.871 up	0.000211	NC_000017	75277492..75496678	septin 9, Derived by automated computational analysis using gene prediction method: BestRefseq.
SEPW1	-5.52356	2.958	357.440 up	1.17e-05	NC_000019	48281842..48287939	selenoprotein W, 1; Derived by automated computational analysis using gene prediction method: BestRefseq.
SERP1	-5.52356	3.07922	388.771 up	0.00055	NC_000003	150264428..150259780	stress-associated endoplasmic reticulum protein 1, Derived by automated computational analysis using gene prediction method: BestRefseq.
SERPINB6	-5.52356	4.52408	1058.376 up	6.55e-05	NC_000006	2972399..2948393	serpin peptidase inhibitor, clade B (ovalbumin), member 6; Derived by automated computational analysis using gene prediction method: BestRefseq.
SETD2	-5.52356	4.32843	924.155 up	4.4e-08	NC_000003	47205467..47057898	SET domain containing 2, Derived by automated computational analysis using gene prediction method: BestRefseq.
SETD9	-5.52356	3.07158	386.718 up	0.000815	NC_000005	56205087..56221359	SET domain containing 9, Derived by automated computational analysis using gene prediction method: BestRefseq.
SETDB1	-5.52356	3.46298	507.244 up	0.000346	NC_000001	150898815..150937220	SET domain, bifurcated 1; Derived by automated computational analysis using gene prediction method: BestRefseq.
SF3B1	-5.52356	2.96424	358.991 up	0.000568	NC_000002	198299771..198256698	splicing factor 3b, subunit 1, 155kDa; Derived by automated computational analysis using gene prediction method: BestRefseq.
SF3B14	-5.52356	3.67355	586.955 up	0.000227	NC_000002	24299314..24290454	splicing factor 3B, 14 kDa subunit; Derived by automated computational analysis using gene prediction method: BestRefseq.
SF3B4	-5.52356	3.48558	515.255 up	0.00117	NC_000001	149900144..149895209	splicing factor 3b, subunit 4, 49kDa; Derived by automated computational analysis using gene prediction method: BestRefseq.
SF3B5	-5.52356	3.23987	434.564 up	0.00104	NC_000006	144416754..144416018	splicing factor 3b, subunit 5, 10kDa; Derived by automated computational analysis using gene prediction method: BestRefseq.
SFR1	-5.52356	3.82908	653.770 up	3.65e-05	NC_000010	105881816..105886143	SWI5-dependent recombination repair 1, Derived by automated computational analysis using gene prediction method: BestRefseq.
SFT2D1	-5.52356	3.00826	370.113 up	0.000544	NC_000006	166755991..166733516	SFT2 domain containing 1, Derived by automated computational analysis using gene prediction method: BestRefseq.
SFT2D2	-5.52356	4.17278	829.642 up	0.000259	NC_000001	168195255..168212088	SFT2 domain containing 2, Derived by automated computational analysis using gene prediction method: BestRefseq.
SFXN5	-5.52356	3.63804	572.687 up	0.00106	NC_000002	73298965..73169165	sideroflexin 5, Derived by automated computational analysis using gene prediction method: BestRefseq.
SGCA	-5.52356	4.66553	1167.408 up	0.000414	NC_000017	48243366..48253293	sarcoglycan, alpha (50kDa dystrophin-associated glycoprotein); Derived by automated computational analysis using gene prediction method: BestRefseq.
SH2B1	-5.52356	3.98339	727.576 up	5.48e-05	NC_000016	28875078..28885534	SH2B adaptor protein 1, Derived by automated computational analysis using gene prediction method: BestRefseq.
SH2B3	-5.52356	3.84529	661.157 up	2.7e-05	NC_000012	111843752..111889427	SH2B adaptor protein 3, Derived by automated computational analysis using gene prediction method: BestRefseq.
SH2D3A	-5.52356	3.34279	466.701 up	2.26e-05	NC_000019	6767523..6752171	SH2 domain containing 3A, Derived by automated computational analysis using gene prediction method: BestRefseq.
SH3BP4	-5.52356	3.08534	390.426 up	0.000581	NC_000002	235860628..235964358	SH3-domain binding protein 4, Derived by automated computational analysis using gene prediction method: BestRefseq.
SH3GLB2	-5.52356	2.67773	294.329 up	0.000627	NC_000009	131790579..131770313	SH3-domain GRB2-like endophilin B2, Derived by automated computational analysis using gene prediction method: BestRefseq.
SHF	-5.52356	4.8981	1371.613 up	0.000374	NC_000015	45493373..45459412	Src homology 2 domain containing F, Derived by automated computational analysis using gene prediction method: BestRefseq.
SHFM1P1	-5.52356	2.75696	310.945 up	0.000486	NC_000005	81188257..81188710	split hand/foot malformation (ectrodactyly) type 1 pseudogene 1, Derived by automated computational analysis using gene prediction method: Curated Genomic.
SIRT2	-5.52356	4.64041	1147.259 up	0.000479	NC_000019	39390502..39369195	sirtuin 2, Derived by automated computational analysis using gene prediction method: BestRefseq.
SIT1	-5.52356	3.05822	383.154 up	0.000437	NC_000009	35650947..35649295	signaling threshold regulating transmembrane adaptor 1, Derived by automated computational analysis using gene prediction method: BestRefseq.
SIVA1	-5.52356	3.487	515.761 up	0.000876	NC_000014	105219470..105225996	SIVA1, apoptosis-inducing factor; Derived by automated computational analysis using gene prediction method: BestRefseq.
SKA2	-5.52356	3.38788	481.518 up	2.05e-05	NC_000017	57232800..57187308	spindle and kinetochore associated complex subunit 2, Derived by automated computational analysis using gene prediction method: BestRefseq.
SKIDA1	-5.52356	3.86815	671.719 up	0.000707	NC_000010	21814611..21802407	SKI/DACH domain containing 1, Derived by automated computational analysis using gene prediction method: BestRefseq.
SKIL	-5.52356	4.26631	885.209 up	0.000246	NC_000003	170075473..170114637	SKI-like oncogene, Derived by automated computational analysis using gene prediction method: BestRefseq.
SKP1	-5.52356	3.03088	375.961 up	1.49e-05	NC_000005	133512724..133492082	S-phase kinase-associated protein 1, Derived by automated computational analysis using gene prediction method: BestRefseq.
SLC16A13	-5.52356	2.86485	335.092 up	0.000548	NC_000017	6939394..6943440	solute carrier family 16, member 13 (monocarboxylic acid transporter 13); Derived by automated computational analysis using gene prediction method: BestRefseq.
SLC19A2	-5.52356	4.2489	874.590 up	0.000939	NC_000001	169455208..169433147	solute carrier family 19 (thiamine transporter), member 2; Derived by automated computational analysis using gene prediction method: BestRefseq.
SLC1A3	-5.52356	3.82497	651.910 up	3.26e-06	NC_000005	36606457..36688436	solute carrier family 1 (glial high affinity glutamate transporter), member 3; Derived by automated computational analysis using gene prediction method: BestRefseq.
SLC22A4	-5.52356	3.748	618.040 up	0.00073	NC_000005	131630145..131679899	solute carrier family 22 (organic cation/ergothioneine transporter), member 4; Derived by automated computational analysis using gene prediction method: BestRefseq.
SLC25A16	-5.52356	3.29319	450.927 up	0.000517	NC_000010	70287280..70242090	solute carrier family 25 (mitochondrial carrier; Graves disease autoantigen), member 16; Derived by automated computational analysis using gene prediction method: BestRefseq.
SLC25A32	-5.52356	4.4592	1011.835 up	0.00079	NC_000008	104427468..104410866	solute carrier family 25 (mitochondrial folate carrier) , member 32; Derived by automated computational analysis using gene prediction method: BestRefseq.
SLC25A36	-5.52356	2.83314	327.807 up	3.62e-06	NC_000003	140660662..140698785	solute carrier family 25 (pyrimidine nucleotide carrier ), member 36; Derived by automated computational analysis using gene prediction method: BestRefseq.
SLC26A6	-5.52356	3.40929	488.716 up	0.000364	NC_000003	48672926..48663156	solute carrier family 26, member 6; Derived by automated computational analysis using gene prediction method: BestRefseq.
SLC27A3	-5.52356	3.08586	390.566 up	0.000624	NC_000001	153747768..153752633	solute carrier family 27 (fatty acid transporter), member 3; Derived by automated computational analysis using gene prediction method: BestRefseq.
SLC27A5	-5.52356	3.37609	477.598 up	0.000569	NC_000019	59023432..59009700	solute carrier family 27 (fatty acid transporter), member 5; Derived by automated computational analysis using gene prediction method: BestRefseq.
SLC2A13	-5.52356	4.99613	1468.056 up	0.000875	NC_000012	40499661..40148823	solute carrier family 2 (facilitated glucose transporter), member 13; Derived by automated computational analysis using gene prediction method: BestRefseq.
SLC31A2	-5.52356	2.80612	321.723 up	0.000891	NC_000009	115913238..115926422	solute carrier family 31 (copper transporters), member 2; Derived by automated computational analysis using gene prediction method: BestRefseq.
SLC33A1	-5.52356	3.74888	618.417 up	0.00123	NC_000003	155572248..155544300	solute carrier family 33 (acetyl-CoA transporter), member 1; Derived by automated computational analysis using gene prediction method: BestRefseq.
SLC35B1	-5.52356	4.03736	755.308 up	0.000327	NC_000017	47785282..47778690	solute carrier family 35, member B1; Derived by automated computational analysis using gene prediction method: BestRefseq.
SLC35B4	-5.52356	3.0847	390.250 up	0.000761	NC_000007	134001827..133974089	solute carrier family 35, member B4; Derived by automated computational analysis using gene prediction method: BestRefseq.
SLC35E2	-5.52356	4.42782	990.068 up	0.000366	NC_000001	1677438..1656277	solute carrier family 35, member E2; Derived by automated computational analysis using gene prediction method: BestRefseq.
SLC35E2B	-5.52356	5.36229	1892.207 up	3.45e-06	NC_000001	1624243..1592939	solute carrier family 35, member E2B; Derived by automated computational analysis using gene prediction method: BestRefseq.
SLC35F5	-5.52356	3.54899	538.407 up	0.000581	NC_000002	114514400..114471933	solute carrier family 35, member F5; Derived by automated computational analysis using gene prediction method: BestRefseq.
SLC37A3	-5.52356	2.84827	331.262 up	0.000541	NC_000007	140098311..140033552	solute carrier family 37 (glycerol-3-phosphate transporter), member 3; Derived by automated computational analysis using gene prediction method: BestRefseq.
SLC37A4	-5.52356	2.73798	306.881 up	0.000954	NC_000011	118901616..118895061	solute carrier family 37 (glucose-6-phosphate transporter), member 4; Derived by automated computational analysis using gene prediction method: BestRefseq.
SLC38A2	-5.52356	5.56482	2177.390 up	0.000209	NC_000012	46766645..46751971	solute carrier family 38, member 2; Derived by automated computational analysis using gene prediction method: BestRefseq.
SLC38A3	-5.52356	4.07782	776.792 up	0.000875	NC_000003	50242692..50258406	solute carrier family 38, member 3; Derived by automated computational analysis using gene prediction method: BestRefseq.
SLC39A13	-5.52356	4.68974	1187.161 up	4.96e-05	NC_000011	47430046..47438051	solute carrier family 39 (zinc transporter), member 13; Derived by automated computational analysis using gene prediction method: BestRefseq.
SLC3A2	-5.52356	4.23571	866.631 up	0.000145	NC_000011	62623484..62656355	solute carrier family 3 (activators of dibasic and neutral amino acid transport), member 2; Derived by automated computational analysis using gene prediction method: BestRefseq.
SLC43A2	-5.52356	3.63976	573.369 up	0.000909	NC_000017	1532130..1477696	solute carrier family 43, member 2; Derived by automated computational analysis using gene prediction method: BestRefseq.
SLC4A3	-5.52356	3.17819	416.377 up	0.000534	NC_000002	220492292..220506702	solute carrier family 4, anion exchanger, member 3; Derived by automated computational analysis using gene prediction method: BestRefseq.
SLC4A9	-5.52356	4.1664	825.980 up	3.17e-05	NC_000005	139739787..139754722	solute carrier family 4, sodium bicarbonate cotransporter, member 9; Derived by automated computational analysis using gene prediction method: BestRefseq.
SLC50A1	-5.52356	3.89675	685.167 up	0.00031	NC_000001	155108288..155111334	solute carrier family 50 (sugar transporter), member 1; Derived by automated computational analysis using gene prediction method: BestRefseq.
SLC52A3	-5.52356	3.8632	669.417 up	0.000948	NC_000020	749228..740724	solute carrier family 52, riboflavin transporter, member 3; Derived by automated computational analysis using gene prediction method: BestRefseq.
SLC5A10	-5.52356	4.54505	1073.874 up	0.000406	NC_000017	18853989..18924004	solute carrier family 5 (sodium/glucose cotransporter), member 10; Derived by automated computational analysis using gene prediction method: BestRefseq.
SLC5A6	-5.52356	3.58858	553.387 up	0.000649	NC_000002	27435175..27422455	solute carrier family 5 (sodium-dependent vitamin transporter), member 6; Derived by automated computational analysis using gene prediction method: BestRefseq.
SLC6A6	-5.52356	3.40995	488.940 up	8.94e-05	NC_000003	14444106..14530857	solute carrier family 6 (neurotransmitter transporter, taurine), member 6; Derived by automated computational analysis using gene prediction method: BestRefseq.
SLC7A5P1	-5.52356	4.54556	1074.255 up	0.000915	NC_000016	29625038..29624424	solute carrier family 7 (amino acid transporter light chain, L system), member 5 pseudogene 1; Derived by automated computational analysis using gene prediction method: BestRefseq.
SLC9A8	-5.52356	2.82415	325.770 up	0.000666	NC_000020	48429250..48508779	solute carrier family 9, subfamily A (NHE8, cation proton antiporter 8), member 8; Derived by automated computational analysis using gene prediction method: BestRefseq.
SLURP1	-5.52356	3.96802	719.863 up	0.00122	NC_000008	143823829..143822362	secreted LY6/PLAUR domain containing 1, Derived by automated computational analysis using gene prediction method: BestRefseq.
SMA4	-5.52356	3.64124	573.957 up	0.00013	NC_000005	69586004..69434689	glucuronidase, beta pseudogene; Derived by automated computational analysis using gene prediction method: BestRefseq.
SMA5	-5.52356	3.51467	525.748 up	0.000178	NC_000005	69881549..69776870	glucuronidase, beta pseudogene; Derived by automated computational analysis using gene prediction method: BestRefseq.
SMAD6	-5.52356	5.0319	1504.911 up	0.00148	NC_000015	66994674..67074338	SMAD family member 6, Derived by automated computational analysis using gene prediction method: BestRefseq.
SMAD7	-5.52356	4.11696	798.153 up	0.00119	NC_000018	46477081..46446223	SMAD family member 7, Derived by automated computational analysis using gene prediction method: BestRefseq.
SMAGP	-5.52356	2.87865	338.311 up	0.000936	NC_000012	51664202..51639133	small cell adhesion glycoprotein, Derived by automated computational analysis using gene prediction method: BestRefseq.
SMARCAL1	-5.52356	3.12039	400.025 up	0.00023	NC_000002	217277137..217347776	SWI/SNF related, matrix associated, actin dependent regulator of chromatin, subfamily a-like 1; Derived by automated computational analysis using gene prediction method: BestRefseq.
SMC1A	-5.52356	3.73178	611.130 up	0.000255	NC_000023	53449618..53401070	structural maintenance of chromosomes 1A, Derived by automated computational analysis using gene prediction method: BestRefseq.
SMC6	-5.52356	2.79026	318.207 up	0.000914	NC_000002	17935096..17845079	structural maintenance of chromosomes 6, Derived by automated computational analysis using gene prediction method: BestRefseq.
SMG5	-5.52356	3.6694	585.270 up	0.00121	NC_000001	156252620..156219015	smg-5 homolog, nonsense mediated mRNA decay factor (C. elegans); Derived by automated computational analysis using gene prediction method: BestRefseq.
SMG6	-5.52356	3.67844	588.951 up	8.72e-05	NC_000017	2207069..1963133	smg-6 homolog, nonsense mediated mRNA decay factor (C. elegans); Derived by automated computational analysis using gene prediction method: BestRefseq.
SMG7-AS1	-5.52356	6.09175	3137.318 up	0.000476	NC_000001	183441117..183430009	SMG7 antisense RNA 1, Derived by automated computational analysis using gene prediction method: BestRefseq.
SMIM4	-5.52356	2.5847	275.948 up	9.08e-06	NC_000003	52570621..52574586	small integral membrane protein 4, Derived by automated computational analysis using gene prediction method: BestRefseq.
SMN1	-5.52356	3.0305	375.862 up	0.00089	NC_000005	70220768..70248839	survival of motor neuron 1, telomeric; Derived by automated computational analysis using gene prediction method: BestRefseq.
SMN2	-5.52356	3.17338	414.992 up	0.000551	NC_000005	69345350..69373422	survival of motor neuron 2, centromeric; Derived by automated computational analysis using gene prediction method: BestRefseq.
SMPD4	-5.52356	4.44903	1004.732 up	0.000105	NC_000002	130940323..130908965	sphingomyelin phosphodiesterase 4, neutral membrane (neutral sphingomyelinase-3); Derived by automated computational analysis using gene prediction method: BestRefseq.
SMU1	-5.52356	3.49691	519.318 up	0.000509	NC_000009	33076714..33041850	smu-1 suppressor of mec-8 and unc-52 homolog (C. elegans), Derived by automated computational analysis using gene prediction method: BestRefseq.
SMUG1	-5.52356	4.20782	850.039 up	6.05e-05	NC_000012	54582778..54574142	single-strand-selective monofunctional uracil-DNA glycosylase 1, Derived by automated computational analysis using gene prediction method: BestRefseq.
SNF8	-5.52356	3.45481	504.383 up	0.00105	NC_000017	47022154..47007458	SNF8, ESCRT-II complex subunit, homolog (S. cerevisiae); Derived by automated computational analysis using gene prediction method: BestRefseq.
SNHG1	-5.52356	4.27924	893.174 up	0.00145	NC_000011	62623360..62619460	small nucleolar RNA host gene 1 (non-protein coding), Derived by automated computational analysis using gene prediction method: BestRefseq.
SNHG12	-5.52356	3.43101	496.127 up	0.000547	NC_000001	28908366..28905050	small nucleolar RNA host gene 12 (non-protein coding), Derived by automated computational analysis using gene prediction method: BestRefseq.
SNHG15	-5.52356	4.36271	946.380 up	0.000155	NC_000007	45026259..45022627	small nucleolar RNA host gene 15 (non-protein coding), Derived by automated computational analysis using gene prediction method: BestRefseq.
SNHG5	-5.52356	3.91884	695.739 up	0.000727	NC_000006	86388451..86386725	small nucleolar RNA host gene 5 (non-protein coding), Derived by automated computational analysis using gene prediction method: BestRefseq.
SNRNP200	-5.52356	2.88904	340.756 up	7.39e-05	NC_000002	96971307..96940074	small nuclear ribonucleoprotein 200kDa (U5), Derived by automated computational analysis using gene prediction method: BestRefseq.
SNRNP70	-5.52356	3.58265	551.114 up	0.00074	NC_000019	49588465..49611870	small nuclear ribonucleoprotein 70kDa (U1), Derived by automated computational analysis using gene prediction method: BestRefseq.
SNRPA1	-5.52356	4.33748	929.973 up	7.2e-05	NC_000015	101835460..101821715	small nuclear ribonucleoprotein polypeptide A', Derived by automated computational analysis using gene prediction method: BestRefseq.
SNRPB2	-5.52356	3.31193	456.821 up	0.000748	NC_000020	16710609..16722417	small nuclear ribonucleoprotein polypeptide B, Derived by automated computational analysis using gene prediction method: BestRefseq.
SNRPD1	-5.52356	3.55002	538.789 up	0.000449	NC_000018	19192260..19210208	small nuclear ribonucleoprotein D1 polypeptide 16kDa, Derived by automated computational analysis using gene prediction method: BestRefseq.
SNRPD3	-5.52356	3.55525	540.747 up	9.94e-05	NC_000022	24951618..24968509	small nuclear ribonucleoprotein D3 polypeptide 18kDa, Derived by automated computational analysis using gene prediction method: BestRefseq.
SNRPE	-5.52356	3.53323	532.556 up	0.000734	NC_000001	203830740..203840280	small nuclear ribonucleoprotein polypeptide E, Derived by automated computational analysis using gene prediction method: BestRefseq.
SNRPG	-5.52356	2.80262	320.944 up	0.000729	NC_000002	70520869..70508510	small nuclear ribonucleoprotein polypeptide G, Derived by automated computational analysis using gene prediction method: BestRefseq.
SNUPN	-5.52356	3.63683	572.207 up	0.000322	NC_000015	75918719..75890424	snurportin 1, Derived by automated computational analysis using gene prediction method: BestRefseq.
SNX1	-5.52356	2.98027	363.001 up	9.01e-05	NC_000015	64388083..64436433	sorting nexin 1, Derived by automated computational analysis using gene prediction method: BestRefseq.
SNX14	-5.52356	3.9149	693.843 up	0.00129	NC_000006	86303629..86215214	sorting nexin 14, Derived by automated computational analysis using gene prediction method: BestRefseq.
SNX18	-5.52356	2.8249	325.939 up	8.62e-05	NC_000005	53813589..53842416	sorting nexin 18, Derived by automated computational analysis using gene prediction method: BestRefseq.
SNX19	-5.52356	3.3306	462.774 up	0.000583	NC_000011	130786382..130745766	sorting nexin 19, Derived by automated computational analysis using gene prediction method: BestRefseq.
SNX3	-5.52356	3.85178	664.139 up	0.000813	NC_000006	108582464..108532717	sorting nexin 3, Derived by automated computational analysis using gene prediction method: BestRefseq.
SNX30	-5.52356	2.93414	351.577 up	0.000813	NC_000009	115513134..115637267	sorting nexin family member 30, Derived by automated computational analysis using gene prediction method: BestRefseq.
SNX33	-5.52356	2.84093	329.581 up	0.000462	NC_000015	75941348..75950968	sorting nexin 33, Derived by automated computational analysis using gene prediction method: BestRefseq.
SNX8	-5.52356	4.42773	990.006 up	0.000361	NC_000007	2354099..2291405	sorting nexin 8, Derived by automated computational analysis using gene prediction method: BestRefseq.
SOAT1	-5.52356	4.28797	898.600 up	0.000745	NC_000001	179262849..179327815	sterol O-acyltransferase 1, Derived by automated computational analysis using gene prediction method: BestRefseq.
SOCS3	-5.52356	5.00249	1474.546 up	0.00104	NC_000017	76356158..76352859	suppressor of cytokine signaling 3, Derived by automated computational analysis using gene prediction method: BestRefseq.
SOD2	-5.52356	3.97167	721.690 up	0.000692	NC_000006	160114353..160100148	superoxide dismutase 2, mitochondrial; Derived by automated computational analysis using gene prediction method: BestRefseq.
SOS1	-5.52356	4.65469	1158.665 up	0.000553	NC_000002	39347604..39208690	son of sevenless homolog 1 (Drosophila), Derived by automated computational analysis using gene prediction method: BestRefseq.
SOX2	-5.52356	-5.52356	14.119 up	0.00216	NC_000003	181429712..181432224	SRY (sex determining region Y)-box 2, Derived by automated computational analysis using gene prediction method: BestRefseq.
SP9	-5.52356	4.15824	821.319 up	0.000246	NC_000002	175199821..175202268	Sp9 transcription factor homolog (mouse), Derived by automated computational analysis using gene prediction method: BestRefseq.
SPAG4	-5.52356	4.70073	1196.239 up	0.000233	NC_000020	34203809..34208965	sperm associated antigen 4, Derived by automated computational analysis using gene prediction method: BestRefseq.
SPAG9	-5.52356	3.71377	603.551 up	0.00127	NC_000017	49198226..49039535	sperm associated antigen 9, Derived by automated computational analysis using gene prediction method: BestRefseq.
SPARC	-5.52356	3.39218	482.954 up	0.000768	NC_000005	151066615..151040657	secreted protein, acidic, cysteine-rich (osteonectin); Derived by automated computational analysis using gene prediction method: BestRefseq.
SPATA20	-5.52356	3.65971	581.354 up	0.000465	NC_000017	48624450..48633213	spermatogenesis associated 20, Derived by automated computational analysis using gene prediction method: BestRefseq.
SPATA31A5	-5.52356	2.68439	295.692 up	8.27e-05	NC_000009	41500679..41506925	SPATA31 subfamily A, member 5; Derived by automated computational analysis using gene prediction method: BestRefseq.
SPATA5L1	-5.52356	3.61822	564.871 up	0.000128	NC_000015	45694519..45713617	spermatogenesis associated 5-like 1, Derived by automated computational analysis using gene prediction method: BestRefseq.
SPATS2	-5.52356	4.19041	839.841 up	0.000597	NC_000012	49760688..49921207	spermatogenesis associated, serine-rich 2; Derived by automated computational analysis using gene prediction method: BestRefseq.
SPECC1	-5.52356	4.6016	1116.807 up	0.00133	NC_000017	19912649..20218072	sperm antigen with calponin homology and coiled-coil domains 1, Derived by automated computational analysis using gene prediction method: BestRefseq.
SPHK2	-5.52356	3.39747	484.727 up	0.000829	NC_000019	49122548..49133663	sphingosine kinase 2, Derived by automated computational analysis using gene prediction method: BestRefseq.
SPIN1	-5.52356	3.94101	706.511 up	0.000681	NC_000009	91003297..91093623	spindlin 1, Derived by automated computational analysis using gene prediction method: BestRefseq.
SPOP	-5.52356	4.30731	910.725 up	0.000537	NC_000017	47755525..47676246	speckle-type POZ protein, Derived by automated computational analysis using gene prediction method: BestRefseq.
SPR	-5.52356	4.13641	808.986 up	0.000328	NC_000002	73114512..73119289	sepiapterin reductase (7,8-dihydrobiopterin:NADP+ oxidoreductase); Derived by automated computational analysis using gene prediction method: BestRefseq.
SPRED1	-5.52356	4.86806	1343.356 up	0.00143	NC_000015	38545052..38649450	sprouty-related, EVH1 domain containing 1; Derived by automated computational analysis using gene prediction method: BestRefseq.
SPRYD3	-5.52356	3.64417	575.125 up	0.000966	NC_000012	53473204..53458100	SPRY domain containing 3, Derived by automated computational analysis using gene prediction method: BestRefseq.
SPRYD7	-5.52356	3.23987	434.564 up	0.00104	NC_000013	50510626..50486842	SPRY domain containing 7, Derived by automated computational analysis using gene prediction method: BestRefseq.
SPTAN1	-5.52356	4.04296	758.245 up	0.000695	NC_000009	131314837..131395944	spectrin, alpha, non-erythrocytic 1; Derived by automated computational analysis using gene prediction method: BestRefseq.
SPTBN4	-5.52356	6.21415	3415.103 up	3.45e-06	NC_000019	40973126..41082365	spectrin, beta, non-erythrocytic 4; Derived by automated computational analysis using gene prediction method: BestRefseq.
SPTLC1	-5.52356	4.18923	839.155 up	0.000541	NC_000009	94877690..94793427	serine palmitoyltransferase, long chain base subunit 1; Derived by automated computational analysis using gene prediction method: BestRefseq.
SRD5A3	-5.52356	2.96517	359.220 up	0.000423	NC_000004	56212388..56239267	steroid 5 alpha-reductase 3, Derived by automated computational analysis using gene prediction method: BestRefseq.
SREK1	-5.52356	3.57234	547.191 up	0.000866	NC_000005	65440046..65479444	splicing regulatory glutamine/lysine-rich protein 1, Derived by automated computational analysis using gene prediction method: BestRefseq.
SRF	-5.52356	3.35424	470.420 up	8.94e-05	NC_000006	43138920..43149244	serum response factor (c-fos serum response element-binding transcription factor), Derived by automated computational analysis using gene prediction method: BestRefseq.
SRGAP1	-5.52356	3.38236	479.676 up	0.000141	NC_000012	64238541..64541613	SLIT-ROBO Rho GTPase activating protein 1, Derived by automated computational analysis using gene prediction method: BestRefseq.
SRP14	-5.52356	2.97997	362.925 up	0.00042	NC_000015	40331389..40327891	signal recognition particle 14kDa (homologous Alu RNA binding protein), Derived by automated computational analysis using gene prediction method: BestRefseq.
SRP9	-5.52356	3.50696	522.946 up	0.000991	NC_000001	225965515..225978168	signal recognition particle 9kDa, Derived by automated computational analysis using gene prediction method: BestRefseq.
SRSF2	-5.52356	4.0729	774.147 up	0.00119	NC_000017	74733493..74730197	serine/arginine-rich splicing factor 2, Derived by automated computational analysis using gene prediction method: BestRefseq.
SRSF9	-5.52356	3.38184	479.505 up	0.000309	NC_000012	120907558..120899471	serine/arginine-rich splicing factor 9, Derived by automated computational analysis using gene prediction method: BestRefseq.
SS18	-5.52356	3.56873	545.823 up	0.000572	NC_000018	23670611..23596217	synovial sarcoma translocation, chromosome 18; Derived by automated computational analysis using gene prediction method: BestRefseq.
SSB	-5.52356	2.74862	309.153 up	0.000391	NC_000002	170655322..170668574	Sjogren syndrome antigen B (autoantigen La), Derived by automated computational analysis using gene prediction method: BestRefseq.
SSBP2	-5.52356	3.97522	723.465 up	0.000541	NC_000005	81047072..80713179	single-stranded DNA binding protein 2, Derived by automated computational analysis using gene prediction method: BestRefseq.
SSBP4	-5.52356	4.67694	1176.674 up	0.000944	NC_000019	18530146..18545372	single stranded DNA binding protein 4, Derived by automated computational analysis using gene prediction method: BestRefseq.
SSH1	-5.52356	2.84917	331.469 up	0.000166	NC_000012	109251359..109176466	slingshot homolog 1 (Drosophila), Derived by automated computational analysis using gene prediction method: BestRefseq.
SSRP1	-5.52356	3.29026	450.013 up	0.000267	NC_000011	57103351..57093459	structure specific recognition protein 1, Derived by automated computational analysis using gene prediction method: BestRefseq.
ST20-MTHFS	-5.52356	3.69978	597.726 up	0.000504	NC_000015	80215448..80135889	ST20-MTHFS readthrough, Derived by automated computational analysis using gene prediction method: BestRefseq.
ST3GAL2	-5.52356	4.2132	853.213 up	0.000603	NC_000016	70472991..70413338	ST3 beta-galactoside alpha-2,3-sialyltransferase 2; Derived by automated computational analysis using gene prediction method: BestRefseq.
ST3GAL5	-5.52356	3.57889	549.680 up	0.000462	NC_000002	86116157..86066271	ST3 beta-galactoside alpha-2,3-sialyltransferase 5; Derived by automated computational analysis using gene prediction method: BestRefseq.
STAG1	-5.52356	4.3874	962.715 up	0.000271	NC_000003	136471245..136055999	stromal antigen 1, Derived by automated computational analysis using gene prediction method: BestRefseq.
STAMBPL1	-5.52356	4.17268	829.585 up	0.000156	NC_000010	90639944..90683259	STAM binding protein-like 1, Derived by automated computational analysis using gene prediction method: BestRefseq.
STARD10	-5.52356	2.63222	285.191 up	0.000307	NC_000011	72504750..72465774	StAR-related lipid transfer (START) domain containing 10, Derived by automated computational analysis using gene prediction method: BestRefseq.
STAT1	-5.52356	4.79348	1275.672 up	0.000234	NC_000002	191878976..191833762	signal transducer and activator of transcription 1, 91kDa; Derived by automated computational analysis using gene prediction method: BestRefseq.
STAT3	-5.52356	2.97196	360.916 up	0.000476	NC_000017	40540513..40465343	signal transducer and activator of transcription 3 (acute-phase response factor), Derived by automated computational analysis using gene prediction method: BestRefseq.
STAU2	-5.52356	4.44157	999.550 up	0.000368	NC_000008	74659943..74332604	staufen, RNA binding protein, homolog 2 (Drosophila); Derived by automated computational analysis using gene prediction method: BestRefseq.
STK17A	-5.52356	4.35534	941.554 up	0.000597	NC_000007	43622692..43666978	serine/threonine kinase 17a, Derived by automated computational analysis using gene prediction method: BestRefseq.
STMN1	-5.52356	4.27834	892.617 up	0.000245	NC_000001	26233368..26210677	stathmin 1, Derived by automated computational analysis using gene prediction method: BestRefseq.
STOM	-5.52356	3.63683	572.207 up	0.000322	NC_000009	124132582..124101266	stomatin, Derived by automated computational analysis using gene prediction method: BestRefseq.
STOML2	-5.52356	3.44174	499.833 up	0.000543	NC_000009	35103154..35099893	stomatin (EPB72)-like 2, Derived by automated computational analysis using gene prediction method: BestRefseq.
STRADA	-5.52356	3.12697	401.855 up	0.000108	NC_000017	61819330..61780192	STE20-related kinase adaptor alpha, Derived by automated computational analysis using gene prediction method: BestRefseq.
STRN	-5.52356	3.92578	699.093 up	0.000901	NC_000002	37193615..37064841	striatin, calmodulin binding protein; Derived by automated computational analysis using gene prediction method: BestRefseq.
STT3B	-5.52356	4.18895	838.991 up	0.00112	NC_000003	31574491..31677556	STT3, subunit of the oligosaccharyltransferase complex, homolog B (S. cerevisiae); Derived by automated computational analysis using gene prediction method: BestRefseq.
STX6	-5.52356	4.29922	905.634 up	1.31e-06	NC_000001	180992046..180942175	syntaxin 6, Derived by automated computational analysis using gene prediction method: BestRefseq.
STX8	-5.52356	4.04629	759.998 up	0.000942	NC_000017	9479275..9153788	syntaxin 8, Derived by automated computational analysis using gene prediction method: BestRefseq.
SUCO	-5.52356	4.15271	818.177 up	0.00105	NC_000001	172502260..172580973	SUN domain containing ossification factor, Derived by automated computational analysis using gene prediction method: BestRefseq.
SUDS3	-5.52356	3.13374	403.746 up	9.01e-05	NC_000012	118814358..118855840	suppressor of defective silencing 3 homolog (S. cerevisiae), Derived by automated computational analysis using gene prediction method: BestRefseq.
SUN1	-5.52356	4.23897	868.592 up	3.29e-06	NC_000007	855194..914557	Sad1 and UNC84 domain containing 1, Derived by automated computational analysis using gene prediction method: BestRefseq.
SUPT3H	-5.52356	4.04504	759.339 up	8.55e-05	NC_000006	45345788..44794467	suppressor of Ty 3 homolog (S. cerevisiae), Derived by automated computational analysis using gene prediction method: BestRefseq.
SUPT5H	-5.52356	5.04502	1518.661 up	0.00013	NC_000019	39936186..39967310	suppressor of Ty 5 homolog (S. cerevisiae), Derived by automated computational analysis using gene prediction method: BestRefseq.
SUPT7L	-5.52356	3.66517	583.556 up	0.00115	NC_000002	27886449..27873679	suppressor of Ty 7 (S. cerevisiae)-like, Derived by automated computational analysis using gene prediction method: BestRefseq.
SUSD1	-5.52356	4.21091	851.861 up	0.000909	NC_000009	114937556..114803061	sushi domain containing 1, Derived by automated computational analysis using gene prediction method: BestRefseq.
SYNCRIP	-5.52356	4.85175	1328.247 up	0.000471	NC_000006	86353043..86317502	synaptotagmin binding, cytoplasmic RNA interacting protein; Derived by automated computational analysis using gene prediction method: BestRefseq.
SYNGAP1	-5.52356	3.19041	419.920 up	0.000904	NC_000006	33387847..33421466	synaptic Ras GTPase activating protein 1, Derived by automated computational analysis using gene prediction method: BestRefseq.
SYNJ2	-5.52356	4.70932	1203.386 up	0.00114	NC_000006	158402888..158520208	synaptojanin 2, Derived by automated computational analysis using gene prediction method: BestRefseq.
SYP	-5.52356	3.16644	413.002 up	0.000156	NC_000023	49056661..49044265	synaptophysin, Derived by automated computational analysis using gene prediction method: BestRefseq.
SYT15	-5.52356	4.67256	1173.111 up	0.000288	NC_000010	46970601..46955444	synaptotagmin XV, Derived by automated computational analysis using gene prediction method: BestRefseq.
SYT2	-5.52356	3.28473	448.292 up	0.000662	NC_000001	202679551..202559724	synaptotagmin II, Derived by automated computational analysis using gene prediction method: BestRefseq.
SYT7	-5.52356	3.66091	581.837 up	0.0011	NC_000011	61348344..61281188	synaptotagmin VII, Derived by automated computational analysis using gene prediction method: BestRefseq.
SYTL1	-5.52356	3.4154	490.789 up	2.7e-05	NC_000001	27668483..27680423	synaptotagmin-like 1, Derived by automated computational analysis using gene prediction method: BestRefseq.
TAB1	-5.52356	3.39261	483.097 up	0.000429	NC_000022	39795759..39833132	TGF-beta activated kinase 1/MAP3K7 binding protein 1, Derived by automated computational analysis using gene prediction method: BestRefseq.
TACO1	-5.52356	3.80612	643.447 up	0.000786	NC_000017	61678231..61685725	translational activator of mitochondrially encoded cytochrome c oxidase I, Derived by automated computational analysis using gene prediction method: BestRefseq.
TACR2	-5.52356	3.31693	458.408 up	9.25e-05	NC_000010	71176674..71163958	tachykinin receptor 2, Derived by automated computational analysis using gene prediction method: BestRefseq.
TADA1	-5.52356	4.18483	836.600 up	0.00041	NC_000001	166845654..166825747	transcriptional adaptor 1, Derived by automated computational analysis using gene prediction method: BestRefseq.
TAF10	-5.52356	3.07954	388.859 up	0.000394	NC_000011	6633475..6632048	TAF10 RNA polymerase II, TATA box binding protein (TBP)-associated factor, 30kDa; Derived by automated computational analysis using gene prediction method: BestRefseq.
TAF13	-5.52356	3.07158	386.718 up	0.000815	NC_000001	109618624..109606998	TAF13 RNA polymerase II, TATA box binding protein (TBP)-associated factor, 18kDa; Derived by automated computational analysis using gene prediction method: BestRefseq.
TAF1B	-5.52356	2.94249	353.619 up	0.000314	NC_000002	9983571..10074545	TATA box binding protein (TBP)-associated factor, RNA polymerase I, B, 63kDa; Derived by automated computational analysis using gene prediction method: BestRefseq.
TAF3	-5.52356	3.35964	472.181 up	0.000199	NC_000010	7860673..8056714	TAF3 RNA polymerase II, TATA box binding protein (TBP)-associated factor, 140kDa; Derived by automated computational analysis using gene prediction method: BestRefseq.
TAF5	-5.52356	3.88072	677.596 up	0.000297	NC_000010	105127724..105148822	TAF5 RNA polymerase II, TATA box binding protein (TBP)-associated factor, 100kDa; Derived by automated computational analysis using gene prediction method: BestRefseq.
TAF5L	-5.52356	3.10703	396.338 up	9.01e-05	NC_000001	229761794..229728858	TAF5-like RNA polymerase II, p300/CBP-associated factor (PCAF)-associated factor, 65kDa; Derived by automated computational analysis using gene prediction method: BestRefseq.
TAF6	-5.52356	3.8678	671.555 up	0.000804	NC_000007	99717481..99704693	TAF6 RNA polymerase II, TATA box binding protein (TBP)-associated factor, 80kDa; Derived by automated computational analysis using gene prediction method: BestRefseq.
TAF6L	-5.52356	4.11663	797.972 up	0.000262	NC_000011	62538775..62554814	TAF6-like RNA polymerase II, p300/CBP-associated factor (PCAF)-associated factor, 65kDa; Derived by automated computational analysis using gene prediction method: BestRefseq.
TAF8	-5.52356	2.9347	351.713 up	0.00061	NC_000006	42018251..42048644	TAF8 RNA polymerase II, TATA box binding protein (TBP)-associated factor, 43kDa; Derived by automated computational analysis using gene prediction method: BestRefseq.
TAF9	-5.52356	3.67498	587.540 up	0.00125	NC_000005	68665840..68647553	TAF9 RNA polymerase II, TATA box binding protein (TBP)-associated factor, 32kDa; Derived by automated computational analysis using gene prediction method: BestRefseq.
TAOK3	-5.52356	2.99462	366.630 up	0.000415	NC_000012	118810750..118587606	TAO kinase 3, Derived by automated computational analysis using gene prediction method: BestRefseq.
TAP1	-5.52356	2.64093	286.918 up	0.000433	NC_000006	32821748..32812986	transporter 1, ATP-binding cassette, sub-family B (MDR/TAP); Derived by automated computational analysis using gene prediction method: BestRefseq.
TARDBP	-5.52356	3.02264	373.820 up	0.000539	NC_000001	11072679..11085549	TAR DNA binding protein, Derived by automated computational analysis using gene prediction method: BestRefseq.
TARS	-5.52356	3.78757	635.228 up	0.000207	NC_000005	33440802..33468196	threonyl-tRNA synthetase, Derived by automated computational analysis using gene prediction method: BestRefseq.
TARS2	-5.52356	3.69114	594.158 up	0.000415	NC_000001	150459920..150479756	threonyl-tRNA synthetase 2, mitochondrial (putative); Derived by automated computational analysis using gene prediction method: BestRefseq.
TARSL2	-5.52356	2.84935	331.511 up	4.18e-06	NC_000015	102264645..102193955	threonyl-tRNA synthetase-like 2, Derived by automated computational analysis using gene prediction method: BestRefseq.
TBC1D2	-5.52356	4.88661	1360.731 up	0.00021	NC_000009	101018003..100961280	TBC1 domain family, member 2; Derived by automated computational analysis using gene prediction method: BestRefseq.
TBC1D22A	-5.52356	4.09076	783.790 up	0.000822	NC_000022	47158518..47571342	TBC1 domain family, member 22A; Derived by automated computational analysis using gene prediction method: BestRefseq.
TBC1D3P5	-5.52356	2.75788	311.144 up	9.13e-05	NC_000017	25745031..25758649	TBC1 domain family, member 3 pseudogene 5; Derived by automated computational analysis using gene prediction method: BestRefseq.
TBC1D7	-5.52356	3.13997	405.492 up	0.000251	NC_000006	13328787..13305183	TBC1 domain family, member 7; Derived by automated computational analysis using gene prediction method: BestRefseq.
TBCC	-5.52356	3.95252	712.169 up	0.000835	NC_000006	42713884..42712234	tubulin folding cofactor C, Derived by automated computational analysis using gene prediction method: BestRefseq.
TBCD	-5.52356	3.2724	444.476 up	2.78e-05	NC_000017	80709940..80901062	tubulin folding cofactor D, Derived by automated computational analysis using gene prediction method: BestRefseq.
TBL2	-5.52356	3.58538	552.161 up	0.000212	NC_000007	72993013..72983274	transducin (beta)-like 2, Derived by automated computational analysis using gene prediction method: BestRefseq.
TBL3	-5.52356	3.73143	610.984 up	0.00125	NC_000016	2022064..2028751	transducin (beta)-like 3, Derived by automated computational analysis using gene prediction method: BestRefseq.
TBRG4	-5.52356	4.40991	977.853 up	1.79e-05	NC_000007	45151346..45139699	transforming growth factor beta regulator 4, Derived by automated computational analysis using gene prediction method: BestRefseq.
TBX20	-5.52356	3.0442	379.448 up	0.000647	NC_000007	35293711..35242042	T-box 20, Derived by automated computational analysis using gene prediction method: BestRefseq.
TCAIM	-5.52356	3.54797	538.025 up	0.000824	NC_000003	44379611..44450940	T cell activation inhibitor, mitochondrial; Derived by automated computational analysis using gene prediction method: BestRefseq.
TCERG1	-5.52356	3.59898	557.389 up	0.000146	NC_000005	145826873..145891069	transcription elongation regulator 1, Derived by automated computational analysis using gene prediction method: BestRefseq.
TCF3	-5.52356	3.15309	409.197 up	0.000247	NC_000019	1652328..1609289	transcription factor 3 (E2A immunoglobulin enhancer binding factors E12/E47), Derived by automated computational analysis using gene prediction method: BestRefseq.
TCF4	-5.52356	2.70442	299.825 up	0.000509	NC_000018	53303188..52889562	transcription factor 4, Derived by automated computational analysis using gene prediction method: BestRefseq.
TCF7L1	-5.52356	3.98958	730.702 up	0.0013	NC_000002	85360583..85537511	transcription factor 7-like 1 (T-cell specific, HMG-box); Derived by automated computational analysis using gene prediction method: BestRefseq.
TCP1	-5.52356	3.67558	587.785 up	0.000892	NC_000006	160210735..160199530	t-complex 1, Derived by automated computational analysis using gene prediction method: BestRefseq.
TCTEX1D2	-5.52356	4.02627	749.522 up	5.47e-05	NC_000003	196045165..196018090	Tctex1 domain containing 2, Derived by automated computational analysis using gene prediction method: BestRefseq.
TCTEX1D4	-5.52356	3.426	494.410 up	0.000372	NC_000001	45272957..45271580	Tctex1 domain containing 4, Derived by automated computational analysis using gene prediction method: BestRefseq.
TDP2	-5.52356	4.17352	830.064 up	0.000798	NC_000006	24667115..24650205	tyrosyl-DNA phosphodiesterase 2, Derived by automated computational analysis using gene prediction method: BestRefseq.
TDRD12	2.27246	5.66916	10.531 up	0.00207	NC_000019	33210679..33281714	tudor domain containing 12, Derived by automated computational analysis using gene prediction method: BestRefseq.
TEAD1	-5.52356	2.90397	344.301 up	0.000421	NC_000011	12695969..12966284	TEA domain family member 1 (SV40 transcriptional enhancer factor), Derived by automated computational analysis using gene prediction method: BestRefseq.
TEF	-5.52356	3.45565	504.675 up	0.000166	NC_000022	41763337..41795332	thyrotrophic embryonic factor, Derived by automated computational analysis using gene prediction method: BestRefseq.
TEFM	-5.52356	3.0273	375.029 up	0.000205	NC_000017	29233286..29226001	transcription elongation factor, mitochondrial; Derived by automated computational analysis using gene prediction method: BestRefseq.
TERF1	-5.52356	2.68121	295.040 up	0.00041	NC_000008	73921097..73959987	telomeric repeat binding factor (NIMA-interacting) 1, Derived by automated computational analysis using gene prediction method: BestRefseq.
TEX2	-5.52356	4.33452	928.066 up	0.000975	NC_000017	62340653..62224795	testis expressed 2, Derived by automated computational analysis using gene prediction method: BestRefseq.
TEX30	-5.52356	2.69511	297.897 up	0.000865	NC_000013	103426149..103418460	testis expressed 30, Derived by automated computational analysis using gene prediction method: BestRefseq.
TFAM	-5.52356	3.93028	701.278 up	0.00127	NC_000010	60144903..60158990	transcription factor A, mitochondrial; Derived by automated computational analysis using gene prediction method: BestRefseq.
TFAP4	-5.52356	4.54141	1071.169 up	0.000552	NC_000016	4323001..4307187	transcription factor AP-4 (activating enhancer binding protein 4), Derived by automated computational analysis using gene prediction method: BestRefseq.
TFCP2	-5.52356	3.6148	563.534 up	0.00102	NC_000012	51566926..51487539	transcription factor CP2, Derived by automated computational analysis using gene prediction method: BestRefseq.
TFIP11	-5.52356	3.066	385.225 up	9.01e-05	NC_000022	26908437..26887893	tuftelin interacting protein 11, Derived by automated computational analysis using gene prediction method: BestRefseq.
TFPT	-5.52356	3.1202	399.973 up	0.000187	NC_000019	54619055..54610320	TCF3 (E2A) fusion partner (in childhood Leukemia), Derived by automated computational analysis using gene prediction method: BestRefseq.
TGFB1	-5.52356	5.90151	2749.721 up	0.00133	NC_000019	41859831..41836812	transforming growth factor, beta 1; Derived by automated computational analysis using gene prediction method: BestRefseq.
TGFBR2	-5.52356	2.71426	301.878 up	0.000191	NC_000003	30647994..30735634	transforming growth factor, beta receptor II (70/80kDa); Derived by automated computational analysis using gene prediction method: BestRefseq.
TGIF1	-5.52356	6.26914	3547.775 up	0.000506	NC_000018	3412072..3458409	TGFB-induced factor homeobox 1, Derived by automated computational analysis using gene prediction method: BestRefseq.
TGIF2-C20ORF24	-5.52356	3.65557	579.687 up	0.000126	NC_000020	35202957..35240960	TGIF2-C20orf24 readthrough, Derived by automated computational analysis using gene prediction method: BestRefseq.
THADA	-5.52356	3.07277	387.038 up	0.000119	NC_000002	43823185..43457975	thyroid adenoma associated, Derived by automated computational analysis using gene prediction method: BestRefseq.
THAP10	-5.52356	3.45753	505.334 up	0.000406	NC_000015	71184772..71173681	THAP domain containing 10, Derived by automated computational analysis using gene prediction method: BestRefseq.
THAP7	-5.52356	3.8802	677.353 up	0.000465	NC_000022	21356404..21354061	THAP domain containing 7, Derived by automated computational analysis using gene prediction method: BestRefseq.
THBS1	-5.52356	3.66476	583.392 up	3.23e-05	NC_000015	39873280..39889668	thrombospondin 1, Derived by automated computational analysis using gene prediction method: BestRefseq.
THG1L	-5.52356	3.28398	448.057 up	0.000475	NC_000005	157158323..157166772	tRNA-histidine guanylyltransferase 1-like (S. cerevisiae), Derived by automated computational analysis using gene prediction method: BestRefseq.
THOC1	-5.52356	4.30327	908.175 up	0.000826	NC_000018	268059..214520	THO complex 1, Derived by automated computational analysis using gene prediction method: BestRefseq.
THOC5	-5.52356	2.95753	357.325 up	0.000509	NC_000022	29949736..29904156	THO complex 5, Derived by automated computational analysis using gene prediction method: BestRefseq.
TICAM1	-5.52356	3.79426	638.180 up	0.000848	NC_000019	4831754..4815936	toll-like receptor adaptor molecule 1, Derived by automated computational analysis using gene prediction method: BestRefseq.
TIGD1	-5.52356	4.32328	920.860 up	0.000915	NC_000002	233415226..233412779	tigger transposable element derived 1, Derived by automated computational analysis using gene prediction method: BestRefseq.
TIGD7	-5.52356	3.38184	479.505 up	0.000504	NC_000016	3355439..3348808	tigger transposable element derived 7, Derived by automated computational analysis using gene prediction method: BestRefseq.
TIMM22	-5.52356	4.44565	1002.380 up	0.000178	NC_000017	900357..905407	translocase of inner mitochondrial membrane 22 homolog (yeast), Derived by automated computational analysis using gene prediction method: BestRefseq.
TIMM23	-5.52356	3.50503	522.247 up	0.00024	NC_000010	51623386..51592080	translocase of inner mitochondrial membrane 23 homolog (yeast), Derived by automated computational analysis using gene prediction method: BestRefseq.
TIMM50	-5.52356	4.82494	1303.794 up	0.000181	NC_000019	39971052..39981528	translocase of inner mitochondrial membrane 50 homolog (S. cerevisiae), Derived by automated computational analysis using gene prediction method: BestRefseq.
TIMP2	-5.52356	3.52746	530.429 up	0.000483	NC_000017	76921472..76849059	TIMP metallopeptidase inhibitor 2, Derived by automated computational analysis using gene prediction method: BestRefseq.
TIPRL	-5.52356	3.95368	712.747 up	0.000497	NC_000001	168148171..168171352	TIP41, TOR signaling pathway regulator-like (S. cerevisiae); Derived by automated computational analysis using gene prediction method: BestRefseq.
TK1	-5.52356	3.20464	424.082 up	9.34e-05	NC_000017	76183285..76170160	thymidine kinase 1, soluble; Derived by automated computational analysis using gene prediction method: BestRefseq.
TLCD1	-5.52356	4.29888	905.422 up	0.000393	NC_000017	27053949..27051366	TLC domain containing 1, Derived by automated computational analysis using gene prediction method: BestRefseq.
TLN1	-5.52356	4.10365	790.822 up	4.14e-05	NC_000009	35732392..35697334	talin 1, Derived by automated computational analysis using gene prediction method: BestRefseq.
TMCO1	-5.52356	3.19839	422.250 up	3.27e-05	NC_000001	165738159..165693528	transmembrane and coiled-coil domains 1, Derived by automated computational analysis using gene prediction method: BestRefseq.
TMED1	-5.52356	3.58664	552.643 up	0.00116	NC_000019	10946983..10943114	transmembrane emp24 protein transport domain containing 1, Derived by automated computational analysis using gene prediction method: BestRefseq.
TMED2	-5.52356	3.13076	402.912 up	0.000986	NC_000012	124069076..124082688	transmembrane emp24 domain trafficking protein 2, Derived by automated computational analysis using gene prediction method: BestRefseq.
TMED5	-5.52356	3.84755	662.194 up	0.000863	NC_000001	93646246..93615299	transmembrane emp24 protein transport domain containing 5, Derived by automated computational analysis using gene prediction method: BestRefseq.
TMEM102	-5.52356	4.62188	1132.614 up	0.0013	NC_000017	7338762..7340998	transmembrane protein 102, Derived by automated computational analysis using gene prediction method: BestRefseq.
TMEM105	-5.52356	4.12997	805.383 up	0.000259	NC_000017	79304474..79285070	transmembrane protein 105, Derived by automated computational analysis using gene prediction method: BestRefseq.
TMEM106B	-5.52356	2.68647	296.119 up	0.00052	NC_000007	12250848..12276890	transmembrane protein 106B, Derived by automated computational analysis using gene prediction method: BestRefseq.
TMEM107	-5.52356	4.04629	759.998 up	0.000942	NC_000017	8079714..8076296	transmembrane protein 107, Derived by automated computational analysis using gene prediction method: BestRefseq.
TMEM117	-5.52356	4.26999	887.469 up	0.000759	NC_000012	44229962..44783541	transmembrane protein 117, Derived by automated computational analysis using gene prediction method: BestRefseq.
[truncated: 376 more rows]

## Sheet: Supp. Table 2
Supplemental Table 2. The complete list of genes that are up-regulated by p53-R273H at least 3-fold in comparison to control (stably transfected with vector alone).
[truncated: 2,419 more rows]

## Sheet: Supp. Table 3
Supplemental Table 3. The complete list of genes that are up-regulated by p53-R273H in comparison to control and are bound by 273H = DIRECT targets.
[truncated: 448 more rows]

[truncated: 9 more sheets: Supp. Table 4, Supp. Table 5, Supp. Table 6, Supp. Table 7, Supp. Table 8, Supp. Table 9, Supp. Table 10, Supp. Table 11, Supp. Table 12]
